# Supplementary material for: ZmLSD1 Enhances Salt Tolerance by Regulating the Expression of ZmWRKY29 in Maize
Source: Plants (Basel). 2024 Oct 17;13(20):2904. doi: 10.3390/plants13202904 (PMC11510971; doi:10.3390/plants13202904)
Supplement: Supplementary file 1 [file plants-13-02904-s001.zip › Table S1.csv]

Row.names	C-WT1	C-WT2	C-WT3	C-OE1	C-OE2	C-OE3	S-WT1	S-WT2	S-WT3	S-OE1	S-OE2	S-OE3
Zm00001d039119	16.88230517	54.05766191	13.59514041	34.52601651	120.1185219	32.53280194	0	1.071129744	8.418292148	0	0	0
Zm00001d022256	12.66172888	26.02776314	7.768651662	44.02067105	69.44352048	34.50448691	4.197820527	2.142259489	5.261432593	0	0	0
Zm00001d007403	6.752922069	763.8147414	273.8449711	117.3884561	1960.371815	1047.95056	36.73092961	40.70293029	33.67316859	2.112327307	0	17.00500785
Zm00001d034891	0	0	0	23.30506114	3.75370381	52.2496516	0	0	0	0	0	0
Zm00001d049715	135.0584414	13.01388157	13.59514041	90.63079334	50.67500143	10.84426731	0	0	11.5751517	0	1.000352209	0
Zm00001d048220	94.54090896	10.01067813	41.75650268	163.135428	191.4388943	30.56111698	0	0	2.104573037	1.056163654	1.000352209	1.13366719
Zm00001d018751	7.597037328	64.06834004	81.57084245	16.39985784	53.49027929	170.5507496	39.879295	63.19665492	124.1698092	0	0	2.26733438
Zm00001d039368	231.2875809	0	62.1492133	0	101.3500029	1.971684966	0	0	0	0	1.000352209	0
Zm00001d034783	0	0	0	11.22095537	28.15277857	8.872582348	0	0	0	0	0	0
Zm00001d052999	0	0	0	0	40.35231595	1.971684966	0	0	0	0	0	0
Zm00001d003666	0	0	0	8.631504127	8.445833572	22.67437711	0	0	0	0	0	0
Zm00001d005781	0.844115259	4.004271252	4.855407289	7.768353715	21.58379691	44.36291174	0	5.355648722	0	0	0	1.13366719
Zm00001d006876	0	16.01708501	0	1.726300825	35.66018619	0	2.098910263	0	3.156859556	0	0	0
Zm00001d007285	0	0	0	12.08410578	24.39907476	0	0	0	0	0	0	0
Zm00001d022593	5.064691552	2.002135626	12.62405895	164.8617288	28.15277857	0	0	0	3.156859556	2.112327307	0	1.13366719
Zm00001d014001	0	0	0	1.726300825	7.507407619	25.63190456	0	0	0	0	0	0
Zm00001d010903	12.66172888	9.009610318	7.768651662	12.08410578	41.29074191	13.80179476	2.098910263	7.497908211	0	0	0	1.13366719
Zm00001d035389	0	0	0	0	0	119.2869405	0	0	0	2.112327307	0	0
Zm00001d041856	0	11.01174594	5.826488746	4.315752064	9.384259524	17.7451647	0	1.071129744	3.156859556	0	0	0
Zm00001d033208	0	0	0	25.89451238	20.64537095	12.81595228	0	0	0	0	0	1.13366719
Zm00001d038338	0.844115259	5.005339065	0.971081458	5.178902476	18.76851905	5.915054899	2.098910263	4.284518978	1.052286519	0	0	0
Zm00001d008853	0	0	2.913244373	42.29437022	14.07638929	0.985842483	0	0	4.209146074	0	0	1.13366719
Zm00001d004238	0	0	0	0.863150413	21.58379691	6.900897382	0	0	0	0	0	0
Zm00001d037749	7.597037328	0	3.884325831	41.43121981	38.47546405	22.67437711	0	1.071129744	0	1.056163654	1.000352209	0
Zm00001d007305	0	6.006406879	3.884325831	8.631504127	15.01481524	3.943369932	2.098910263	0	1.052286519	0	0	0
Zm00001d020418	0	3.003203439	4.855407289	18.98930908	6.568981667	0.985842483	0	0	2.104573037	0	0	0
Zm00001d044596	0	13.01388157	1.942162915	4.315752064	12.19953738	77.88155616	5.247275658	19.2803354	5.261432593	0	1.000352209	1.13366719
Zm00001d039527	0	0	0	12.94725619	7.507407619	4.929212416	0	0	0	0	0	0
Zm00001d011063	1364.090258	2123.264832	1741.149054	1862.678591	3404.609355	1973.656651	159.51718	102.8284555	318.8428151	36.96572788	46.01620163	85.02503924
Zm00001d002966	0	9.009610318	1.942162915	6.042052889	11.26111143	7.886739865	0	3.213389233	0	0	0	0
Zm00001d000018	0	1.001067813	4.855407289	6.905203302	24.39907476	17.7451647	1.049455132	1.071129744	0	0	0	1.13366719
Zm00001d016565	0	11.01174594	2.913244373	12.08410578	1.876851905	10.84426731	1.049455132	2.142259489	7.36600563	0	0	0
Zm00001d049217	3.376461034	0	6.797570204	36.25231733	49.73657548	0.985842483	1.049455132	1.071129744	0	2.112327307	0	0
Zm00001d047192	0	0	0	16.39985784	5.630555714	1.971684966	0	0	0	0	0	0
Zm00001d010356	0	2.002135626	11.65297749	12.94725619	16.89166714	52.2496516	0	0	1.052286519	0	1.000352209	1.13366719
Zm00001d047744	0	0	0	0.863150413	0	21.68853463	0	0	0	0	0	0
Zm00001d020254	0	0	0	0.863150413	21.58379691	0	0	0	0	0	0	0
Zm00001d017702	5.064691552	8.008542505	13.59514041	6.042052889	4.692129762	10.84426731	6.29673079	3.213389233	9.470578667	0	0	0
Zm00001d051681	0	0	0	13.8104066	18.76851905	7.886739865	0	0	0	0	1.000352209	0
Zm00001d042619	34.6087256	20.02135626	30.10352519	19.85245949	46.92129762	8.872582348	4.197820527	2.142259489	3.156859556	1.056163654	0	1.13366719
Zm00001d037849	1.688230517	16.01708501	15.53730332	80.27298838	73.19722429	33.51864443	0	3.213389233	0	2.112327307	0	3.40100157
Zm00001d034979	0	0	0	6.042052889	12.19953738	1.971684966	0	0	0	0	0	0
Zm00001d019170	0	16.01708501	8.73973312	6.905203302	20.64537095	11.8301098	0	0	0	1.056163654	0	0
Zm00001d049219	0	0	0	1.726300825	16.89166714	0.985842483	0	0	0	0	0	0
Zm00001d018926	5.064691552	10.01067813	9.710814577	10.35780495	20.64537095	6.900897382	2.098910263	4.284518978	0	1.056163654	0	0
Zm00001d005750	3.376461034	0	54.38056163	0.863150413	49.73657548	21.68853463	7.346185922	2.142259489	1.052286519	0	0	2.26733438
Zm00001d024210	0	0	0	18.98930908	0	0	0	0	0	0	0	0
Zm00001d045184	0	0	0	8.631504127	4.692129762	4.929212416	0	0	0	0	0	0
Zm00001d020543	0	0	0	18.98930908	11.26111143	4.929212416	0	0	0	1.056163654	0	0
Zm00001d052843	1.688230517	0	5.826488746	12.08410578	4.692129762	0.985842483	0	0	0	0	0	0
Zm00001d029387	2062.173577	12726.57511	9747.715673	14727.07234	29596.07769	17883.18264	3293.190203	3152.334838	9269.591942	444.6448982	903.318045	734.616339
Zm00001d044308	0	0	0	3.452601651	18.76851905	11.8301098	0	0	0	0	0	1.13366719
Zm00001d009595	0.844115259	0	5.826488746	7.768353715	4.692129762	4.929212416	1.049455132	1.071129744	0	0	0	0
Zm00001d019758	0	0	0	8.631504127	7.507407619	0.985842483	0	0	0	0	0	0
Zm00001d022082	0	0	0	2.589451238	28.15277857	1.971684966	0	0	0	1.056163654	0	0
Zm00001d010025	2.532345776	4.004271252	4.855407289	11.22095537	9.384259524	11.8301098	1.049455132	1.071129744	5.261432593	1.056163654	0	0
Zm00001d046474	0	0	0	8.631504127	19.706945	3.943369932	0	0	0	0	1.000352209	0
Zm00001d031934	0	31.03310221	0	83.72559003	3.75370381	167.5932221	0	13.92468668	0	0	0	9.069337519
Zm00001d020681	1.688230517	0	0	6.042052889	10.32268548	0	4.197820527	0	4.209146074	0	0	0
Zm00001d049957	18.57053569	4.004271252	41.75650268	957.2338077	72.25879834	15.77347973	0	2.142259489	15.78429778	10.56163654	19.00669198	7.935670329
Zm00001d003447	0	0	0	8.631504127	7.507407619	0	0	0	0	0	0	0
Zm00001d040158	25.32345776	121.1292054	35.93001394	201.1140462	244.9291736	306.5970122	47.22548093	119.9665314	46.30060682	6.336981921	1.000352209	20.40600942
Zm00001d002707	8.441152586	6.006406879	19.42162915	202.840347	193.3157462	38.44785684	2.098910263	18.20920565	15.78429778	7.393145575	5.001761046	3.40100157
Zm00001d039049	183.1730111	4745.061434	1842.141525	1147.990049	5201.695054	1862.256451	683.1952907	652.3180143	730.2868439	78.15611036	29.01021407	193.8570895
Zm00001d022552	0	4.004271252	3.884325831	0	15.95324119	0	5.247275658	2.142259489	1.052286519	0	0	0
Zm00001d004306	0	0	0	6.042052889	16.89166714	7.886739865	0	0	0	1.056163654	0	0
Zm00001d040071	0	0	0	28.48396362	28.15277857	0.985842483	0	0	0	1.056163654	0	1.13366719
Zm00001d032935	4.220576293	7.007474692	1.942162915	13.8104066	1.876851905	14.78763725	1.049455132	2.142259489	9.470578667	0	0	1.13366719
Zm00001d028233	4.220576293	4.004271252	0.971081458	7.768353715	3.75370381	3.943369932	1.049455132	0	3.156859556	0	0	0
Zm00001d019222	0.844115259	42.04484815	25.2481179	18.98930908	97.59629905	54.22133657	12.59346158	11.78242719	6.313719111	1.056163654	1.000352209	4.53466876
Zm00001d052192	1.688230517	7.007474692	4.855407289	26.75766279	13.13796333	16.75932221	3.148365395	0	1.052286519	0	0	2.26733438
Zm00001d030558	0	0	0	0	43.16759381	10.84426731	0	0	0	1.056163654	1.000352209	0
Zm00001d045211	0	0	0	0	15.01481524	0	0	0	0	0	0	0
Zm00001d053619	13.50584414	134.143087	43.6986656	70.77833384	260.8824148	172.5224345	14.69237184	16.06694617	12.62743822	2.112327307	1.000352209	17.00500785
Zm00001d029648	21.94699672	6.006406879	12.62405895	576.5844757	29.09120452	0.985842483	7.346185922	9.6401677	14.73201126	5.280818268	12.00422651	6.802003139
Zm00001d036237	0	16.01708501	0	0.863150413	0	13.80179476	0	1.071129744	0	0	0	0
Zm00001d035561	0	3.003203439	0	0	5.630555714	8.872582348	4.197820527	0	1.052286519	0	0	0
Zm00001d021324	0	8.008542505	17.47946624	37.11546775	14.07638929	0.985842483	0	0	2.104573037	2.112327307	0	0
Zm00001d038930	0	0	0	2.589451238	21.58379691	3.943369932	0	0	0	0	1.000352209	0
Zm00001d050922	81.87918009	56.05979753	81.57084245	0.863150413	9.384259524	3.943369932	85.00586567	82.47699032	55.77118548	0	0	0
Zm00001d044947	0	0	0	41.43121981	21.58379691	12.81595228	0	0	0	1.056163654	2.000704419	0
Zm00001d021258	0	0	0	12.94725619	0	0.985842483	0	0	0	0	0	0
Zm00001d004357	0	0	0	4.315752064	4.692129762	4.929212416	0	0	0	0	0	0
Zm00001d024208	0	0	0	13.8104066	0	0	0	0	0	0	0	0
Zm00001d015867	0	0	0	21.57876032	21.58379691	5.915054899	0	0	0	0	2.000704419	0
Zm00001d028165	0	0	0	2.589451238	13.13796333	10.84426731	0	0	0	0	1.000352209	0
Zm00001d045122	0	0	0	6.905203302	4.692129762	1.971684966	0	0	0	0	0	0
Zm00001d017570	0	0	0	1.726300825	0	11.8301098	0	0	0	0	0	0
Zm00001d048601	0	0	0	12.94725619	10.32268548	2.957527449	0	0	0	1.056163654	0	0
Zm00001d043171	5.064691552	0	0.971081458	7.768353715	5.630555714	0	0	0	1.052286519	0	0	0
Zm00001d006525	0	0	0	6.042052889	13.13796333	6.900897382	0	0	0	0	1.000352209	0
Zm00001d050872	416.9929378	604.6449591	279.6714598	756.982912	1005.992621	795.5748839	55.62112198	51.41422773	132.5881013	15.8424548	33.01162291	64.61902982
Zm00001d039504	15.19407466	10.01067813	1.942162915	11.22095537	0	1.971684966	0	0	0	0	0	0
Zm00001d018182	5.064691552	1.001067813	1.942162915	12.08410578	3.75370381	9.858424831	1.049455132	4.284518978	2.104573037	0	1.000352209	0
Zm00001d032784	0	9.009610318	3.884325831	0.863150413	9.384259524	2.957527449	5.247275658	0	9.470578667	0	0	0
Zm00001d003355	21.10288147	2.002135626	24.27703644	120.8410578	51.61342738	35.49032939	0	1.071129744	21.04573037	1.056163654	8.002817674	0
Zm00001d022901	4.220576293	4.004271252	1.942162915	3.452601651	2.815277857	6.900897382	0	10.71129744	0	0	0	0
Zm00001d051810	0	0	0	3.452601651	5.630555714	3.943369932	0	0	0	0	0	0
Zm00001d007363	0	0	0	33.6628661	10.32268548	2.957527449	0	0	0	0	1.000352209	1.13366719
Zm00001d017969	0.844115259	12.01281376	4.855407289	17.26300825	75.07407619	20.70269215	0	2.142259489	1.052286519	0	5.001761046	0
Zm00001d017480	3.376461034	14.01494938	0.971081458	3.452601651	4.692129762	16.75932221	0	4.284518978	1.052286519	0	0	1.13366719
Zm00001d014121	4.220576293	0	0	169.1774809	6.568981667	3.943369932	0	2.142259489	1.052286519	0	6.002113256	2.26733438
Zm00001d037814	5.064691552	2.002135626	0	6.905203302	1.876851905	15.77347973	1.049455132	1.071129744	0	1.056163654	0	0
Zm00001d033062	0	0	0	0	5.630555714	6.900897382	0	0	0	0	0	0
Zm00001d043729	0.844115259	5.005339065	0.971081458	6.905203302	6.568981667	10.84426731	3.148365395	0	0	0	0	1.13366719
Zm00001d051789	0	0	0	1.726300825	1.876851905	8.872582348	0	0	0	0	0	0
Zm00001d049704	3.376461034	1.001067813	0.971081458	1.726300825	2.815277857	19.71684966	1.049455132	3.213389233	0	0	1.000352209	0
Zm00001d048861	0	0	0	50.06272394	65.68981667	14.78763725	0	0	0	1.056163654	5.001761046	0
Zm00001d004633	4.220576293	41.04378034	11.65297749	7.768353715	32.84490833	2.957527449	132.2313466	38.5606708	92.60121363	1.056163654	1.000352209	0
Zm00001d013480	0	0	0	0.863150413	11.26111143	0	0	0	0	0	0	0
Zm00001d009632	0	0	0	1.726300825	10.32268548	0	0	0	0	0	0	0
Zm00001d039891	0	0	0	6.042052889	0.938425952	4.929212416	0	0	0	0	0	0
Zm00001d018237	0.844115259	3.003203439	3.884325831	4.315752064	6.568981667	0.985842483	0	3.213389233	2.104573037	0	0	0
Zm00001d037526	0.844115259	14.01494938	0	0	0	11.8301098	4.197820527	1.071129744	1.052286519	0	0	0
Zm00001d000748	0	0	0	0	0.938425952	10.84426731	0	0	0	0	0	0
Zm00001d033068	120.708482	325.3470393	237.9149571	693.9729318	1023.822714	1402.853853	43.0276604	35.34728157	50.50975289	22.17943673	53.01866709	81.62403767
Zm00001d009088	3.376461034	10.01067813	3.884325831	12.94725619	6.568981667	2.957527449	2.098910263	3.213389233	10.52286519	0	0	1.13366719
Zm00001d011274	2.532345776	4.004271252	7.768651662	8.631504127	1.876851905	0.985842483	2.098910263	4.284518978	0	0	0	0
Zm00001d031164	0	0	0	9.49465454	0.938425952	0.985842483	0	0	0	0	0	0
Zm00001d012492	0	0	0	7.768353715	5.630555714	8.872582348	0	0	0	0	1.000352209	0
Zm00001d014682	1.688230517	14.01494938	7.768651662	5.178902476	19.706945	16.75932221	3.148365395	10.71129744	8.418292148	1.056163654	0	1.13366719
Zm00001d033516	0	1.001067813	0	4.315752064	1.876851905	4.929212416	1.049455132	1.071129744	6.313719111	0	0	0
Zm00001d037160	280.2462659	97.10357787	125.269508	347.8496163	401.6463076	229.7012986	8.395641053	3.213389233	11.5751517	12.67396384	23.00810081	15.87134066
Zm00001d012091	356.2166391	547.5840938	444.7553076	1260.199603	1480.836153	1240.189844	260.2648727	118.8954016	280.9605005	8.449309229	142.0500137	60.08436106
Zm00001d033595	8.441152586	3.003203439	5.826488746	4.315752064	9.384259524	7.886739865	2.098910263	1.071129744	0	1.056163654	0	0
Zm00001d010062	1.688230517	4.004271252	3.884325831	6.905203302	3.75370381	10.84426731	2.098910263	4.284518978	7.36600563	1.056163654	0	0
Zm00001d022009	0	1.001067813	0	5.178902476	1.876851905	3.943369932	4.197820527	1.071129744	3.156859556	0	0	0
Zm00001d005593	0.844115259	6.006406879	0.971081458	5.178902476	11.26111143	4.929212416	1.049455132	1.071129744	1.052286519	0	1.000352209	0
Zm00001d048087	0	0	0	4.315752064	14.07638929	2.957527449	0	0	0	0	0	1.13366719
Zm00001d011315	3.376461034	3.003203439	9.710814577	203.7034974	67.56666857	21.68853463	0	0	6.313719111	4.224654614	8.002817674	3.40100157
Zm00001d051371	0.844115259	5.005339065	3.884325831	9.49465454	1.876851905	9.858424831	6.29673079	1.071129744	8.418292148	1.056163654	0	0
Zm00001d044147	0	0	0	6.905203302	1.876851905	1.971684966	0	0	0	0	0	0
Zm00001d044821	14.3499594	10.01067813	20.39271061	16.39985784	45.04444572	15.77347973	10.49455132	4.284518978	8.418292148	0	2.000704419	2.26733438
Zm00001d051833	0	3.003203439	3.884325831	0.863150413	17.8300931	1.971684966	0	0	1.052286519	0	0	1.13366719
Zm00001d007623	0	0	0	8.631504127	0.938425952	0.985842483	0	0	0	0	0	0
Zm00001d038289	0	2.002135626	4.855407289	3.452601651	10.32268548	6.900897382	2.098910263	0	3.156859556	1.056163654	0	0
Zm00001d007553	0	0	0	9.49465454	0	0.985842483	0	0	0	0	0	0
Zm00001d052355	2.532345776	2.002135626	8.73973312	82.86243962	60.99768691	43.37706926	0	1.071129744	10.52286519	6.336981921	2.000704419	2.26733438
Zm00001d033460	0	0	0	3.452601651	0.938425952	5.915054899	0	0	0	0	0	0
Zm00001d041025	10.1293831	6.006406879	2.913244373	35.38916692	57.2439831	52.2496516	1.049455132	2.142259489	0	1.056163654	7.002465465	0
Zm00001d012859	0	0	0	1.726300825	7.507407619	0.985842483	0	0	0	0	0	0
Zm00001d016730	0	0	0	10.35780495	8.445833572	0.985842483	0	0	0	0	1.000352209	0
Zm00001d017455	0	0	0	2.589451238	6.568981667	0.985842483	0	0	0	0	0	0
Zm00001d007199	0	0	0	0	19.706945	0	0	0	0	1.056163654	0	0
Zm00001d027737	0	0	0	0.863150413	24.39907476	10.84426731	0	0	0	1.056163654	1.000352209	0
Zm00001d031380	0	0	0	4.315752064	5.630555714	0	0	0	0	0	0	0
Zm00001d028694	0	0	0	6.042052889	2.815277857	0.985842483	0	0	0	0	0	0
Zm00001d025649	1.688230517	0	0	8.631504127	5.630555714	4.929212416	1.049455132	2.142259489	5.261432593	0	1.000352209	0
Zm00001d049381	18.57053569	56.05979753	28.16136227	119.114757	98.534725	117.3152555	8.395641053	11.78242719	11.5751517	2.112327307	11.0038743	6.802003139
Zm00001d017249	10.97349836	65.06940785	43.6986656	97.53599664	162.3476898	79.85324113	10.49455132	20.35146514	31.56859556	5.280818268	4.001408837	11.3366719
Zm00001d023811	0	0	0	104.4411999	7.507407619	8.872582348	0	0	0	0	5.001761046	2.26733438
Zm00001d045884	0	0	0	50.92587435	84.45833572	1.971684966	0	0	0	0	6.002113256	2.26733438
Zm00001d045458	5.90880681	5.005339065	0.971081458	11.22095537	13.13796333	27.60358953	7.346185922	5.355648722	15.78429778	2.112327307	1.000352209	0
Zm00001d013115	0	0	0	8.631504127	0.938425952	0	0	0	0	0	0	0
Zm00001d018064	0	0	0	8.631504127	0.938425952	0	0	0	0	0	0	0
Zm00001d037073	92.00856319	4.004271252	15.53730332	159.6828264	104.1652807	2.957527449	0	7.497908211	6.313719111	1.056163654	14.00493093	1.13366719
Zm00001d047440	0	0	0	9.49465454	0	0	0	0	0	0	0	0
Zm00001d020652	0	0	0	3.452601651	15.01481524	0	0	0	0	0	1.000352209	0
Zm00001d051693	6.752922069	10.01067813	9.710814577	60.42052889	45.04444572	19.71684966	2.098910263	0	5.261432593	0	0	7.935670329
Zm00001d047620	0	0	0	1.726300825	3.75370381	3.943369932	0	0	0	0	0	0
Zm00001d047907	0	5.005339065	1.942162915	1.726300825	3.75370381	3.943369932	0	0	1.052286519	0	0	0
Zm00001d010360	0	0	0	15.53670743	7.507407619	10.84426731	0	0	0	0	1.000352209	1.13366719
Zm00001d037528	0	0	0	0.863150413	7.507407619	0.985842483	0	0	0	0	0	0
Zm00001d002959	5.064691552	4.004271252	1.942162915	3.452601651	15.95324119	13.80179476	2.098910263	1.071129744	4.209146074	0	2.000704419	0
Zm00001d016582	0	0	0	1.726300825	5.630555714	1.971684966	0	0	0	0	0	0
Zm00001d004614	5.90880681	0	1.942162915	9.49465454	5.630555714	2.957527449	1.049455132	1.071129744	0	0	0	1.13366719
Zm00001d024250	0	0	0	3.452601651	1.876851905	3.943369932	0	0	0	0	0	0
Zm00001d002374	0.844115259	0	11.65297749	47.4732727	52.55185333	30.56111698	0	0	1.052286519	1.056163654	7.002465465	0
Zm00001d039293	0	0	0	1.726300825	7.507407619	0	0	0	0	0	0	0
Zm00001d020250	0	0	0	2.589451238	12.19953738	2.957527449	0	0	0	0	1.000352209	0
Zm00001d050798	0	6.006406879	3.884325831	32.79971568	14.07638929	1.971684966	0	1.071129744	8.418292148	3.168490961	0	0
Zm00001d046852	1.688230517	6.006406879	0.971081458	14.67355702	30.02963048	3.943369932	1.049455132	3.213389233	1.052286519	0	2.000704419	1.13366719
Zm00001d052026	0	0	0	5.178902476	2.815277857	0.985842483	0	0	0	0	0	0
Zm00001d003353	0	0	0	19.85245949	24.39907476	5.915054899	0	0	0	0	0	3.40100157
Zm00001d045092	0	0	0	4.315752064	13.13796333	0	0	0	0	0	1.000352209	0
Zm00001d038883	0.844115259	6.006406879	2.913244373	11.22095537	17.8300931	2.957527449	0	1.071129744	9.470578667	1.056163654	1.000352209	0
Zm00001d023801	0	0	0	6.042052889	1.876851905	0.985842483	0	0	0	0	0	0
Zm00001d036762	0	0	0	6.042052889	1.876851905	0.985842483	0	0	0	0	0	0
Zm00001d051691	0	0	0	6.905203302	0.938425952	0.985842483	0	0	0	0	0	0
Zm00001d037969	0.844115259	3.003203439	8.73973312	16.39985784	25.33750071	21.68853463	0	1.071129744	2.104573037	1.056163654	2.000704419	1.13366719
Zm00001d014335	0	0	0	7.768353715	0.938425952	0	0	0	0	0	0	0
Zm00001d017279	146.876055	3085.291	1573.151962	1476.850356	5930.852019	3686.065044	302.2430779	314.9121449	337.7839725	193.2779486	31.01091849	522.6205745
Zm00001d038180	4.220576293	2.002135626	0.971081458	0.863150413	14.07638929	1.971684966	5.247275658	0	2.104573037	1.056163654	0	0
Zm00001d002434	12.66172888	25.02669533	104.8767974	464.374922	217.714821	51.26380912	1.049455132	7.497908211	18.94115733	7.393145575	24.00845302	18.13867504
Zm00001d040620	0	0	0	0.863150413	0.938425952	6.900897382	0	0	0	0	0	0
Zm00001d028599	0	32.03417002	3.884325831	5.178902476	3.75370381	7.886739865	2.098910263	18.20920565	4.209146074	0	0	1.13366719
Zm00001d027948	3.376461034	9.009610318	15.53730332	116.5253057	36.59861214	4.929212416	0	0	3.156859556	7.393145575	0	3.40100157
Zm00001d008539	0	0	0	4.315752064	6.568981667	5.915054899	0	0	0	0	0	1.13366719
Zm00001d034445	0	0	0	0	5.630555714	2.957527449	0	0	0	0	0	0
Zm00001d028816	8.441152586	1.001067813	16.50838478	113.9358545	36.59861214	6.900897382	3.148365395	2.142259489	4.209146074	1.056163654	3.001056628	6.802003139
Zm00001d044176	0	0	0	4.315752064	10.32268548	1.971684966	0	0	0	0	0	1.13366719
Zm00001d002160	11.81761362	25.02669533	12.62405895	50.92587435	58.18240905	16.75932221	1.049455132	1.071129744	10.52286519	1.056163654	1.000352209	6.802003139
Zm00001d014624	0	0	0	0.863150413	4.692129762	2.957527449	0	3.213389233	4.209146074	0	0	0
Zm00001d029468	0.844115259	4.004271252	6.797570204	6.042052889	7.507407619	2.957527449	0	1.071129744	2.104573037	1.056163654	0	0
Zm00001d006396	0	0	0	5.178902476	10.32268548	0.985842483	0	0	0	0	1.000352209	0
Zm00001d006398	0	0	0	0.863150413	5.630555714	1.971684966	0	0	0	0	0	0
Zm00001d009659	0	0	0	1.726300825	4.692129762	1.971684966	0	0	0	0	0	0
Zm00001d004537	0.844115259	2.002135626	3.884325831	2.589451238	3.75370381	9.858424831	3.148365395	6.426778466	3.156859556	0	0	1.13366719
Zm00001d027631	0	8.008542505	4.855407289	2.589451238	4.692129762	0.985842483	4.197820527	4.284518978	2.104573037	0	0	0
Zm00001d052323	0	0	0	2.589451238	4.692129762	0.985842483	0	0	0	0	0	0
Zm00001d037287	0.844115259	16.01708501	4.855407289	37.97861816	0.938425952	5.915054899	10.49455132	0	3.156859556	1.056163654	1.000352209	1.13366719
Zm00001d050510	0	0	0	4.315752064	0	3.943369932	0	0	0	0	0	0
Zm00001d040382	5.90880681	7.007474692	13.59514041	10.35780495	5.630555714	0	8.395641053	7.497908211	2.104573037	0	0	1.13366719
Zm00001d038016	0	1.001067813	0	4.315752064	0.938425952	2.957527449	6.29673079	5.355648722	0	0	0	0
Zm00001d029700	0	0	0	3.452601651	3.75370381	0.985842483	0	0	0	0	0	0
Zm00001d030174	0	0	0	4.315752064	3.75370381	7.886739865	0	0	0	0	1.000352209	0
Zm00001d033752	0	0	0	3.452601651	4.692129762	0	0	0	0	0	0	0
Zm00001d012837	0.844115259	10.01067813	21.36379207	5.178902476	0	2.957527449	8.395641053	1.071129744	2.104573037	0	0	0
Zm00001d026141	6.752922069	6.006406879	0.971081458	11.22095537	6.568981667	11.8301098	0	0	8.418292148	1.056163654	0	1.13366719
Zm00001d044729	0	0	0	5.178902476	0.938425952	1.971684966	0	0	0	0	0	0
Zm00001d023700	0	0	0	5.178902476	1.876851905	0.985842483	0	0	0	0	0	0
Zm00001d041726	0	0	0	6.042052889	0	1.971684966	0	0	0	0	0	0
Zm00001d022509	2.532345776	8.008542505	5.826488746	11.22095537	7.507407619	9.858424831	1.049455132	0	6.313719111	1.056163654	1.000352209	0
Zm00001d021655	6.752922069	14.01494938	17.47946624	49.19957353	70.38194643	69.00897382	14.69237184	17.13807591	26.30716296	8.449309229	0	5.668335949
Zm00001d040298	0	0	0	6.905203302	0	0.985842483	0	0	0	0	0	0
Zm00001d039825	13.50584414	2.002135626	9.710814577	32.79971568	33.78333429	18.73100718	6.29673079	3.213389233	1.052286519	6.336981921	0	0
Zm00001d010462	1.688230517	0	0	13.8104066	3.75370381	10.84426731	0	4.284518978	2.104573037	0	1.000352209	1.13366719
Zm00001d039394	31.23226457	13.01388157	17.47946624	186.4404891	135.1333371	97.59840583	13.64291671	8.569037955	15.78429778	10.56163654	2.000704419	19.27234223
Zm00001d023768	0	0	0	7.768353715	0	0	0	0	0	0	0	0
Zm00001d015382	0	0	0	0	1.876851905	5.915054899	0	0	0	0	0	0
Zm00001d022192	0	0	0	0	1.876851905	5.915054899	0	0	0	0	0	0
Zm00001d032620	7.597037328	22.02349189	11.65297749	28.48396362	40.35231595	28.58943201	6.29673079	10.71129744	10.52286519	4.224654614	3.001056628	0
Zm00001d046805	3.376461034	8.008542505	43.6986656	89.76764292	48.79814953	0.985842483	0	0	10.52286519	10.56163654	0	0
Zm00001d028693	54.86749181	33.03523783	73.80219079	84.58874045	112.6111143	64.0797614	14.69237184	11.78242719	19.99344385	10.56163654	9.003169884	0
Zm00001d030548	43.04987819	8.008542505	41.75650268	1152.305801	362.2324176	340.1156567	15.74182698	21.42259489	31.56859556	16.89861846	87.03064221	37.41101727
Zm00001d009633	0	0	0	0.863150413	14.07638929	0	0	0	0	1.056163654	0	0
Zm00001d049265	1.688230517	12.01281376	0	8.631504127	12.19953738	6.900897382	0	0	1.052286519	0	1.000352209	1.13366719
Zm00001d027295	7.597037328	7.007474692	13.59514041	23.30506114	11.26111143	20.70269215	8.395641053	8.569037955	16.8365843	2.112327307	1.000352209	1.13366719
Zm00001d049288	0.844115259	0	3.884325831	13.8104066	0.938425952	0	0	0	3.156859556	1.056163654	0	0
Zm00001d015445	0	0	0	6.905203302	0	7.886739865	0	0	0	0	1.000352209	0
Zm00001d002304	0	0	0	0	5.630555714	1.971684966	0	0	0	0	0	0
Zm00001d053877	0	0	0	1.726300825	0.938425952	4.929212416	0	0	0	0	0	0
Zm00001d039895	0	0	0	14.67355702	0	0	0	0	0	1.056163654	0	0
ZeamMp128	0	0	0	5.178902476	7.507407619	1.971684966	0	0	0	0	1.000352209	0
Zm00001d015341	0	0	0	1.726300825	1.876851905	3.943369932	0	0	0	0	0	0
Zm00001d021683	0	0	0	0.863150413	4.692129762	1.971684966	0	0	0	0	0	0
Zm00001d018513	0	0	0	2.589451238	0	4.929212416	0	0	0	0	0	0
Zm00001d053135	8.441152586	8.008542505	4.855407289	12.94725619	24.39907476	17.7451647	5.247275658	3.213389233	6.313719111	0	1.000352209	3.40100157
Zm00001d018190	0	1.001067813	4.855407289	1.726300825	3.75370381	1.971684966	0	1.071129744	0	0	0	0
Zm00001d037248	5.90880681	5.005339065	6.797570204	1.726300825	3.75370381	1.971684966	7.346185922	0	1.052286519	0	0	0
Zm00001d046035	0	0	0	0.863150413	6.568981667	0	0	0	0	0	0	0
Zm00001d015092	0	14.01494938	0	0.863150413	2.815277857	10.84426731	0	1.071129744	1.052286519	0	0	1.13366719
Zm00001d039669	0	0	0	1.726300825	4.692129762	0.985842483	0	0	0	0	0	0
Zm00001d028689	43.89399345	34.03630564	59.23596892	57.83107765	109.7958364	58.1647065	31.48365395	13.92468668	28.411736	6.336981921	8.002817674	3.40100157
Zm00001d026901	0	0	0	0	7.507407619	6.900897382	0	0	0	0	0	1.13366719
Zm00001d051863	0	0	0	7.768353715	6.568981667	0	0	0	0	1.056163654	0	0
Zm00001d038201	6.752922069	3.003203439	10.68189604	15.53670743	8.445833572	1.971684966	1.049455132	0	3.156859556	0	2.000704419	0
Zm00001d044355	0	0	0	3.452601651	0.938425952	2.957527449	0	0	0	0	0	0
Zm00001d039100	0	7.007474692	0	9.49465454	3.75370381	0.985842483	0	0	1.052286519	0	0	1.13366719
Zm00001d053850	2.532345776	6.006406879	3.884325831	9.49465454	3.75370381	0.985842483	1.049455132	4.284518978	0	0	1.000352209	0
Zm00001d008716	8.441152586	16.01708501	14.56622187	2.589451238	3.75370381	0.985842483	3.148365395	1.071129744	2.104573037	0	0	0
Zm00001d007788	10.97349836	29.03096658	51.46731726	79.40983797	182.9930607	134.0745777	4.197820527	8.569037955	31.56859556	3.168490961	5.001761046	23.80701099
Zm00001d053662	1.688230517	7.007474692	3.884325831	39.70491899	97.59629905	111.4002006	2.098910263	1.071129744	3.156859556	1.056163654	13.00457872	5.668335949
Zm00001d011656	0	8.008542505	18.4505477	67.32573219	39.41389	2.957527449	2.098910263	0	2.104573037	2.112327307	0	6.802003139
Zm00001d010231	1239.1612	600.6406879	901.1635928	1665.880297	1631.922731	802.4757812	255.017597	211.0125596	240.9736127	59.1451646	207.0729073	62.35169544
Zm00001d050462	5.064691552	8.008542505	5.826488746	40.5680694	59.120835	47.32043919	2.098910263	4.284518978	3.156859556	2.112327307	2.000704419	7.935670329
Zm00001d037464	0	0	0	2.589451238	4.692129762	0	0	0	0	0	0	0
Zm00001d030343	6.752922069	8.008542505	9.710814577	76.82038673	58.18240905	24.64606208	2.098910263	2.142259489	2.104573037	0	5.001761046	7.935670329
Zm00001d022303	1.688230517	0	6.797570204	3.452601651	2.815277857	0.985842483	1.049455132	5.355648722	4.209146074	0	0	0
Zm00001d039297	5.064691552	0	1.942162915	3.452601651	2.815277857	0.985842483	0	1.071129744	0	0	0	0
Zm00001d019063	5.064691552	13.01388157	3.884325831	0.863150413	9.384259524	3.943369932	10.49455132	10.71129744	14.73201126	0	1.000352209	0
Zm00001d018093	0	5.005339065	0	0	12.19953738	1.971684966	1.049455132	0	1.052286519	1.056163654	0	0
Zm00001d012467	5.90880681	7.007474692	1.942162915	3.452601651	14.07638929	8.872582348	0	5.355648722	5.261432593	0	1.000352209	1.13366719
Zm00001d020631	3.376461034	4.004271252	0	1.726300825	7.507407619	4.929212416	4.197820527	2.142259489	11.5751517	0	0	1.13366719
Zm00001d001769	4.220576293	7.007474692	8.73973312	25.03136197	35.66018619	4.929212416	0	4.284518978	2.104573037	1.056163654	2.000704419	2.26733438
Zm00001d002721	3.376461034	43.04591596	1.942162915	15.53670743	3.75370381	98.58424831	8.395641053	11.78242719	10.52286519	1.056163654	4.001408837	4.53466876
Zm00001d033047	9.285267845	4.004271252	7.768651662	23.30506114	28.15277857	26.61774704	5.247275658	1.071129744	7.36600563	4.224654614	1.000352209	1.13366719
Zm00001d004187	0	1.001067813	5.826488746	5.178902476	0.938425952	7.886739865	0	0	1.052286519	0	1.000352209	0
Zm00001d019925	0	0	0	5.178902476	0.938425952	0.985842483	0	0	0	0	0	0
Zm00001d024211	0	0	0	5.178902476	0.938425952	0.985842483	0	0	0	0	0	0
Zm00001d007365	0	0	0	6.042052889	0.938425952	6.900897382	0	0	0	1.056163654	0	0
Zm00001d049068	34.6087256	7.007474692	31.07460665	254.6293718	27.21435262	91.68335093	1.049455132	5.355648722	18.94115733	15.8424548	7.002465465	7.935670329
Zm00001d032291	87.7879869	45.04805159	37.87217685	68.18888261	51.61342738	47.32043919	11.54400645	22.49372463	4.209146074	0	7.002465465	6.802003139
Zm00001d014913	0	0	0	12.08410578	12.19953738	0.985842483	0	10.71129744	3.156859556	1.056163654	1.000352209	0
Zm00001d049763	0	1.001067813	2.913244373	0.863150413	8.445833572	16.75932221	2.098910263	0	7.36600563	1.056163654	0	1.13366719
Zm00001d037715	0	0	0	14.67355702	10.32268548	0	0	0	0	1.056163654	1.000352209	0
Zm00001d021160	0	7.007474692	2.913244373	20.71560991	15.01481524	1.971684966	1.049455132	0	1.052286519	2.112327307	1.000352209	0
Zm00001d001253	23.63522724	38.0405769	14.56622187	21.57876032	34.72176024	33.51864443	7.346185922	3.213389233	6.313719111	2.112327307	1.000352209	4.53466876
Zm00001d003903	0	0	0	6.042052889	0.938425952	0	0	0	0	0	0	0
Zm00001d042460	0.844115259	2.002135626	0.971081458	6.042052889	6.568981667	0.985842483	1.049455132	2.142259489	0	1.056163654	0	0
Zm00001d032858	779.1183837	27.02883095	450.5817964	1539.860336	189.5620424	42.39122677	0	6.426778466	106.2809384	39.07805518	66.02324581	44.21302041
Zm00001d002744	0	0	0	0.863150413	1.876851905	10.84426731	0	0	0	0	1.000352209	0
Zm00001d010144	0	3.003203439	4.855407289	7.768353715	4.692129762	0.985842483	0	0	2.104573037	0	1.000352209	0
Zm00001d004048	0.844115259	21.02242407	0.971081458	26.75766279	16.89166714	74.92402872	7.346185922	9.6401677	17.88887082	0	0	10.20300471
Zm00001d005821	0	0	0	0	0	6.900897382	0	0	0	0	0	0
Zm00001d007257	0	0	0	0	0	6.900897382	0	0	0	0	0	0
Zm00001d046303	0	0	1.942162915	0	0	6.900897382	0	0	6.313719111	0	0	0
Zm00001d007361	0	0	0	2.589451238	0	10.84426731	0	0	0	1.056163654	0	0
Zm00001d052249	0	0	0	0	0.938425952	5.915054899	0	0	0	0	0	0
Zm00001d014318	36.29695612	7.007474692	11.65297749	157.0933751	100.4115769	11.8301098	2.098910263	5.355648722	2.104573037	19.01094576	3.001056628	1.13366719
Zm00001d010913	3.376461034	1.001067813	1.942162915	0	1.876851905	4.929212416	0	0	1.052286519	0	0	0
Zm00001d010348	6.752922069	1.001067813	0	4.315752064	68.50509453	3.943369932	0	3.213389233	6.313719111	1.056163654	0	5.668335949
Zm00001d049277	0	0	0	8.631504127	13.13796333	2.957527449	0	0	0	1.056163654	0	1.13366719
Zm00001d014134	48.958685	7.007474692	26.21919936	1151.442651	44.10601976	14.78763725	7.346185922	2.142259489	24.20258993	9.505472882	42.01479279	54.41602511
Zm00001d006211	71.74979698	29.03096658	42.72758414	350.4390676	147.3328745	48.30628167	24.13746803	20.35146514	29.46402252	16.89861846	23.00810081	7.935670329
Zm00001d026206	0.844115259	6.006406879	0	0.863150413	1.876851905	3.943369932	1.049455132	1.071129744	0	0	0	0
Zm00001d031900	0	0	0	0.863150413	1.876851905	3.943369932	0	0	0	0	0	0
Zm00001d045185	0	0	0	0.863150413	1.876851905	3.943369932	0	0	0	0	0	0
Zm00001d023253	46.42633922	38.0405769	47.58299143	124.2936594	125.7490776	130.1312078	23.0880129	7.497908211	3.156859556	10.56163654	18.00633977	4.53466876
Zm00001d021688	30.38814931	23.0245597	56.32272455	220.9665057	382.8777886	131.1170503	10.49455132	10.71129744	19.99344385	10.56163654	45.01584942	9.069337519
Zm00001d017647	0	0	0	5.178902476	3.75370381	3.943369932	0	0	0	0	0	1.13366719
Zm00001d016899	0	0	0	0	5.630555714	0.985842483	0	0	0	0	0	0
Zm00001d029233	213.5611604	81.08649286	108.7611233	232.187461	221.4685248	134.0745777	34.63201935	24.63598412	38.93460119	3.168490961	43.015145	5.668335949
Zm00001d028510	995.2118899	1756.874012	910.8744074	2906.22744	4356.173271	2847.113091	420.8315078	409.1715624	632.4241976	201.7272578	283.0996752	414.9221915
Zm00001d029681	1.688230517	4.004271252	1.942162915	4.315752064	19.706945	11.8301098	1.049455132	0	3.156859556	1.056163654	1.000352209	1.13366719
Zm00001d053562	0	0	0	0.863150413	3.75370381	1.971684966	0	0	0	0	0	0
Zm00001d016457	1.688230517	0	6.797570204	25.89451238	58.18240905	22.67437711	1.049455132	5.355648722	2.104573037	6.336981921	2.000704419	1.13366719
Zm00001d009634	0	0	0	0	6.568981667	0	0	0	0	0	0	0
Zm00001d042063	0.844115259	18.01922064	18.4505477	64.73628095	55.36713119	8.872582348	2.098910263	0	5.261432593	4.224654614	5.001761046	2.26733438
Zm00001d013629	53.17926129	1.001067813	65.06245767	398.7754907	80.70463191	5.915054899	10.49455132	4.284518978	92.60121363	0	22.0077486	21.53967661
Zm00001d047509	0	0	0	1.726300825	2.815277857	1.971684966	0	0	0	0	0	0
Zm00001d022898	0	0	0	12.08410578	8.445833572	2.957527449	0	0	0	0	1.000352209	1.13366719
Zm00001d020109	0	0	0	0.863150413	5.630555714	0	0	0	0	0	0	0
Zm00001d022226	0	0	0	0.863150413	5.630555714	0	0	0	0	0	0	0
Zm00001d045232	1.688230517	11.01174594	3.884325831	9.49465454	5.630555714	7.886739865	1.049455132	1.071129744	2.104573037	0	2.000704419	0
Zm00001d031926	3.376461034	1.001067813	0.971081458	0.863150413	15.95324119	5.915054899	0	1.071129744	1.052286519	0	2.000704419	0
Zm00001d000092	0	0	0	6.905203302	5.630555714	0	0	0	0	0	1.000352209	0
Zm00001d032868	0	1.001067813	5.826488746	0.863150413	15.95324119	6.900897382	0	1.071129744	5.261432593	1.056163654	0	1.13366719
Zm00001d046577	0	106.1131882	1.942162915	0	140.7638929	0	1.049455132	114.6108827	85.235208	10.56163654	0	2.26733438
Zm00001d011729	11.81761362	17.01815282	31.07460665	14.67355702	38.47546405	16.75932221	17.84073724	13.92468668	10.52286519	2.112327307	2.000704419	2.26733438
Zm00001d022458	1.688230517	1.001067813	1.942162915	8.631504127	3.75370381	0	0	1.071129744	2.104573037	0	0	1.13366719
Zm00001d012477	3.376461034	0	3.884325831	3.452601651	0.938425952	1.971684966	0	3.213389233	3.156859556	0	0	0
Zm00001d037529	0	0	0	2.589451238	3.75370381	0	0	0	0	0	0	0
Zm00001d046634	1.688230517	5.005339065	25.2481179	81.99928921	68.50509453	11.8301098	0	1.071129744	18.94115733	8.449309229	1.000352209	5.668335949
Zm00001d040786	0	0	0	0	9.384259524	2.957527449	0	0	0	0	1.000352209	0
Zm00001d031257	48.11456974	23.0245597	48.55407289	408.2701452	176.4240791	52.2496516	13.64291671	13.92468668	29.46402252	13.7301275	24.00845302	21.53967661
Zm00001d029525	9.285267845	48.05125503	25.2481179	44.88382146	73.19722429	76.89571368	6.29673079	8.569037955	47.35289333	2.112327307	6.002113256	10.20300471
Zm00001d049804	0.844115259	5.005339065	4.855407289	2.589451238	2.815277857	17.7451647	1.049455132	1.071129744	6.313719111	1.056163654	0	1.13366719
Zm00001d039786	4955.800683	4116.390847	2991.901971	5160.776318	8638.210892	5692.254497	1542.699044	852.6192765	2697.010347	622.080392	776.2733144	421.7241946
Zm00001d013502	0	0	0	4.315752064	0.938425952	0.985842483	0	0	0	0	0	0
Zm00001d016511	5.90880681	0	0.971081458	4.315752064	0.938425952	0.985842483	0	1.071129744	0	0	0	0
Zm00001d034095	45.58222397	13.01388157	13.59514041	217.513904	29.09120452	45.34875422	27.28583342	36.41841131	14.73201126	8.449309229	11.0038743	7.935670329
Zm00001d042633	12.66172888	3.003203439	14.56622187	116.5253057	55.36713119	48.30628167	4.197820527	9.6401677	1.052286519	0	16.00563535	4.53466876
Zm00001d053055	6.752922069	15.0160172	24.27703644	94.9465454	51.61342738	22.67437711	5.247275658	11.78242719	29.46402252	1.056163654	7.002465465	7.935670329
Zm00001d003272	0	0	0	4.315752064	1.876851905	0	0	0	0	0	0	0
Zm00001d015258	0	0	0	4.315752064	1.876851905	0	0	0	0	0	0	0
Zm00001d020490	0	0	0	4.315752064	1.876851905	0	5.247275658	0	2.104573037	0	0	0
Zm00001d021973	0	0	0	4.315752064	1.876851905	0	0	0	0	0	0	0
Zm00001d024665	0	0	0	4.315752064	1.876851905	0	0	0	0	0	0	0
Zm00001d034706	0	0	0	4.315752064	1.876851905	0	0	0	0	0	0	0
Zm00001d006526	0	0	0	5.178902476	0	0.985842483	0	0	0	0	0	0
Zm00001d009599	1420.64598	12075.88103	5896.406611	4393.435601	14341.96383	5683.381915	3859.895974	4144.200981	2763.304398	706.5734842	405.1426448	1203.954556
Zm00001d006570	0	7.007474692	15.53730332	18.98930908	20.64537095	15.77347973	1.049455132	4.284518978	0	0	3.001056628	2.26733438
Zm00001d017474	3.376461034	1.001067813	0.971081458	5.178902476	0.938425952	0	1.049455132	2.142259489	1.052286519	0	0	0
Zm00001d036791	0.844115259	3.003203439	6.797570204	5.178902476	0.938425952	0	0	1.071129744	0	0	0	0
Zm00001d046465	0.844115259	4.004271252	3.884325831	4.315752064	15.95324119	1.971684966	1.049455132	1.071129744	4.209146074	0	1.000352209	1.13366719
Zm00001d006053	1.688230517	3.003203439	0.971081458	16.39985784	3.75370381	1.971684966	6.29673079	3.213389233	3.156859556	0	1.000352209	1.13366719
Zm00001d051938	13.50584414	2.002135626	33.01676956	64.73628095	38.47546405	4.929212416	9.445096185	2.142259489	33.67316859	2.112327307	7.002465465	1.13366719
Zm00001d021677	0	4.004271252	16.50838478	29.34711403	4.692129762	10.84426731	0	0	2.104573037	2.112327307	0	2.26733438
Zm00001d014814	3.376461034	34.03630564	20.39271061	16.39985784	16.89166714	45.34875422	4.197820527	7.497908211	10.52286519	2.112327307	1.000352209	4.53466876
Zm00001d034096	28.69991879	8.008542505	8.73973312	138.9672164	21.58379691	24.64606208	8.395641053	20.35146514	12.62743822	3.168490961	10.00352209	4.53466876
Zm00001d027622	5.064691552	6.006406879	16.50838478	64.73628095	31.90648238	12.81595228	1.049455132	2.142259489	8.418292148	6.336981921	3.001056628	1.13366719
Zm00001d043562	5.90880681	17.01815282	14.56622187	31.93656527	19.706945	25.63190456	2.098910263	9.6401677	14.73201126	4.224654614	1.000352209	2.26733438
Zm00001d053020	0.844115259	2.002135626	0.971081458	6.905203302	9.384259524	5.915054899	0	4.284518978	6.313719111	1.056163654	0	1.13366719
Zm00001d035053	0.844115259	73.07795036	48.55407289	56.10477683	126.6875036	103.5134607	11.54400645	58.91213594	63.13719111	2.112327307	2.000704419	23.80701099
Zm00001d001432	3.376461034	4.004271252	0	18.98930908	11.26111143	1.971684966	0	0	1.052286519	1.056163654	2.000704419	0
Zm00001d017077	404.3312089	4853.176758	2260.677634	2123.350015	7193.034925	7450.011645	904.6303235	665.1715713	1132.260294	190.1094576	76.02676791	1355.865959
Zm00001d028718	6.752922069	4.004271252	0.971081458	15.53670743	4.692129762	0.985842483	0	0	0	0	2.000704419	0
Zm00001d018853	0.844115259	4.004271252	9.710814577	30.21026445	23.46064881	14.78763725	0	0	0	0	0	6.802003139
Zm00001d011097	0	0	0	25.03136197	36.59861214	3.943369932	0	0	0	2.112327307	2.000704419	2.26733438
Zm00001d033794	4.220576293	23.0245597	0.971081458	20.71560991	5.630555714	29.57527449	2.098910263	1.071129744	1.052286519	0	1.000352209	4.53466876
Zm00001d053703	5.90880681	0	7.768651662	5.178902476	15.01481524	0.985842483	0	0	0	0	2.000704419	0
Zm00001d036761	21.10288147	12.01281376	29.13244373	69.91518343	104.1652807	10.84426731	14.69237184	14.99581642	24.20258993	14.78629115	1.000352209	2.26733438
Zm00001d052906	2.532345776	27.02883095	58.26488746	116.5253057	122.9337998	27.60358953	0	5.355648722	8.418292148	11.61780019	11.0038743	3.40100157
Zm00001d012281	0	0	0	5.178902476	8.445833572	7.886739865	0	0	0	1.056163654	1.000352209	0
Zm00001d027546	1.688230517	0	4.855407289	0.863150413	29.09120452	2.957527449	0	2.142259489	0	0	1.000352209	2.26733438
Zm00001d007714	7.597037328	0	0	1.726300825	20.64537095	0	0	0	0	0	0	2.26733438
Zm00001d042934	0	1.001067813	2.913244373	8.631504127	2.815277857	0	5.247275658	0	1.052286519	0	0	1.13366719
Zm00001d008307	0	3.003203439	0.971081458	1.726300825	2.815277857	6.900897382	2.098910263	5.355648722	0	1.056163654	0	0
Zm00001d053409	5.064691552	1.001067813	16.50838478	35.38916692	49.73657548	30.56111698	1.049455132	5.355648722	2.104573037	4.224654614	5.001761046	2.26733438
Zm00001d011496	0.844115259	3.003203439	9.710814577	32.79971568	46.92129762	25.63190456	0	0	2.104573037	2.112327307	5.001761046	3.40100157
Zm00001d008190	5.90880681	2.002135626	0	15.53670743	0	5.915054899	0	1.071129744	0	1.056163654	0	1.13366719
Zm00001d039928	0	0	0	10.35780495	10.32268548	0.985842483	0	0	0	0	0	2.26733438
Zm00001d002906	0	0	0	6.042052889	4.692129762	10.84426731	0	0	0	0	0	2.26733438
Zm00001d000874	10.1293831	42.04484815	14.56622187	12.08410578	105.1037067	62.10807644	29.38474369	22.49372463	58.92804504	4.224654614	6.002113256	7.935670329
Zm00001d024412	0	0	0	18.98930908	0	1.971684966	0	0	0	0	1.000352209	1.13366719
Zm00001d014945	22.79111198	84.0896963	193.2452101	416.0384989	312.4958422	56.19302154	1.049455132	5.355648722	79.97377541	30.62874595	34.01197512	14.73767347
Zm00001d009473	0	0	0	6.905203302	11.26111143	2.957527449	0	0	0	1.056163654	0	1.13366719
Zm00001d039567	16.88230517	17.01815282	6.797570204	75.95723632	81.64305786	92.66919341	4.197820527	8.569037955	3.156859556	8.449309229	7.002465465	10.20300471
Zm00001d022592	16.03818991	17.01815282	8.73973312	73.36778508	32.84490833	7.886739865	1.049455132	1.071129744	8.418292148	7.393145575	2.000704419	2.26733438
Zm00001d040579	4.220576293	2.002135626	0.971081458	5.178902476	2.815277857	12.81595228	0	1.071129744	0	0	1.000352209	1.13366719
Zm00001d044683	96.22913948	984.0496603	447.668552	271.89238	1146.756514	940.4937289	152.1709941	140.3179965	159.9475508	39.07805518	8.002817674	196.1244238
Zm00001d009583	7.597037328	2.002135626	0.971081458	8.631504127	7.507407619	3.943369932	2.098910263	6.426778466	3.156859556	0	2.000704419	0
Zm00001d031528	1.688230517	5.005339065	4.855407289	13.8104066	5.630555714	0.985842483	0	0	1.052286519	0	1.000352209	1.13366719
Zm00001d028445	0	6.006406879	0	3.452601651	7.507407619	0	4.197820527	0	0	0	1.000352209	0
Zm00001d032545	13.50584414	7.007474692	1.942162915	22.44191073	15.95324119	21.68853463	6.29673079	3.213389233	10.52286519	2.112327307	4.001408837	0
Zm00001d034888	1.688230517	0	7.768651662	29.34711403	27.21435262	11.8301098	1.049455132	1.071129744	0	0	7.002465465	0
Zm00001d038320	0	2.002135626	7.768651662	62.14682972	39.41389	10.84426731	0	1.071129744	5.261432593	1.056163654	4.001408837	6.802003139
Zm00001d038316	0	0	0	4.315752064	6.568981667	0	0	0	0	0	1.000352209	0
Zm00001d026956	0	0	0	5.178902476	4.692129762	0.985842483	0	0	0	0	0	1.13366719
Zm00001d004495	9.285267845	12.01281376	15.53730332	25.03136197	59.120835	131.1170503	7.346185922	10.71129744	11.5751517	7.393145575	4.001408837	11.3366719
Zm00001d027862	2.532345776	1.001067813	1.942162915	5.178902476	5.630555714	0	10.49455132	2.142259489	0	0	0	1.13366719
Zm00001d033271	4.220576293	1.001067813	25.2481179	92.35709416	76.01250214	23.66021959	0	2.142259489	18.94115733	5.280818268	5.001761046	10.20300471
Zm00001d047223	9.285267845	139.148426	20.39271061	85.45189086	15.95324119	268.1491554	16.79128211	40.70293029	63.13719111	5.280818268	8.002817674	26.07434537
Zm00001d018701	5.064691552	0	1.942162915	77.68353715	22.52222286	7.886739865	0	0	1.052286519	3.168490961	6.002113256	2.26733438
Zm00001d042217	373.0989443	202.2156982	203.9271061	578.3107765	685.0509453	362.7900338	76.61022461	118.8954016	129.4312418	17.95478211	123.0433217	31.74268132
ZeamMp130	0	0	0	6.905203302	3.75370381	0	0	0	0	1.056163654	0	0
Zm00001d006536	85.25564112	82.08756067	197.1295359	1109.14828	914.0268776	625.0241343	19.9396475	22.49372463	110.4900844	52.80818268	112.0394474	117.9013877
Zm00001d010856	1.688230517	1.001067813	6.797570204	7.768353715	1.876851905	0.985842483	1.049455132	0	0	0	0	1.13366719
Zm00001d032076	0	7.007474692	0.971081458	7.768353715	1.876851905	0.985842483	0	2.142259489	0	0	1.000352209	0
Zm00001d002302	1.688230517	8.008542505	5.826488746	5.178902476	13.13796333	11.8301098	1.049455132	1.071129744	1.052286519	0	1.000352209	2.26733438
Zm00001d022439	1.688230517	2.002135626	6.797570204	6.042052889	10.32268548	23.66021959	1.049455132	0	0	1.056163654	1.000352209	2.26733438
Zm00001d038442	0	3.003203439	4.855407289	7.768353715	2.815277857	0	1.049455132	6.426778466	2.104573037	0	0	1.13366719
Zm00001d011603	0	0	0	0.863150413	0.938425952	8.872582348	0	0	0	1.056163654	0	0
Zm00001d006446	223.6905435	4344.634309	1635.301175	1189.421269	5480.407562	5091.876425	494.293367	485.2217742	484.0517985	151.0314025	50.01761046	1063.379824
Zm00001d032003	0	0	0	8.631504127	0.938425952	0.985842483	0	0	0	0	1.000352209	0
Zm00001d003657	0.844115259	3.003203439	3.884325831	39.70491899	80.70463191	12.81595228	2.098910263	2.142259489	3.156859556	3.168490961	11.0038743	0
Zm00001d045054	0	0	0	44.88382146	22.52222286	7.886739865	0	0	0	0	8.002817674	0
Zm00001d049175	3.376461034	9.009610318	1.942162915	0.863150413	1.876851905	7.886739865	6.29673079	4.284518978	1.052286519	0	0	1.13366719
Zm00001d006511	849.1799502	2465.630024	2308.260625	7262.547573	5334.013113	3662.404825	504.7879183	1329.272013	1578.429778	406.6230066	416.1465191	945.4784364
Zm00001d035162	131.6819803	80.08542505	211.6957578	651.6785616	701.0041864	227.7296136	10.49455132	22.49372463	91.54892711	54.92050999	91.03205105	26.07434537
Zm00001d010385	5.90880681	18.01922064	26.21919936	130.3357123	95.71944715	33.51864443	4.197820527	0	19.99344385	15.8424548	9.003169884	3.40100157
Zm00001d027939	0	1.001067813	6.797570204	8.631504127	5.630555714	4.929212416	0	1.071129744	1.052286519	1.056163654	1.000352209	0
Zm00001d052189	0	0	0	8.631504127	34.72176024	4.929212416	0	0	0	0	3.001056628	2.26733438
Zm00001d052139	21.10288147	242.2584108	23.30595499	135.5146148	47.85972357	384.4785684	113.3411542	234.577414	153.6338317	0	1.000352209	61.21802825
Zm00001d028521	0	0	0	0.863150413	5.630555714	3.943369932	0	0	0	1.056163654	0	0
Zm00001d028167	37.98518664	58.06193316	80.59976099	451.4276659	386.6314924	118.301098	8.395641053	19.2803354	36.83002815	36.96572788	42.01479279	26.07434537
Zm00001d006000	1.688230517	10.01067813	0.971081458	1.726300825	3.75370381	4.929212416	1.049455132	1.071129744	5.261432593	0	1.000352209	0
Zm00001d000160	0	0	0	3.452601651	0	6.900897382	0	0	0	0	0	1.13366719
Zm00001d049926	0	9.009610318	0	1.726300825	4.692129762	3.943369932	1.049455132	1.071129744	1.052286519	1.056163654	0	0
Zm00001d027956	27.01168828	39.04164471	72.83110933	94.9465454	2.815277857	5.915054899	1.049455132	3.213389233	16.8365843	4.224654614	4.001408837	3.40100157
Zm00001d014051	3.376461034	4.004271252	4.855407289	12.08410578	1.876851905	4.929212416	3.148365395	3.213389233	2.104573037	0	1.000352209	1.13366719
Zm00001d052819	3.376461034	26.02776314	4.855407289	7.768353715	0	41.40538429	4.197820527	13.92468668	12.62743822	1.056163654	0	4.53466876
Zm00001d045276	0.844115259	1.001067813	1.942162915	11.22095537	4.692129762	2.957527449	4.197820527	0	3.156859556	1.056163654	0	1.13366719
Zm00001d044122	2.532345776	736.7859104	311.7171479	67.32573219	649.3907591	478.1336043	10.49455132	4.284518978	17.88887082	17.95478211	1.000352209	116.7677206
Zm00001d008255	6.752922069	28.02989877	4.855407289	27.62081321	54.42870524	42.39122677	6.29673079	18.20920565	13.67972474	4.224654614	0	10.20300471
Zm00001d026028	2.532345776	5.005339065	0	4.315752064	5.630555714	0	0	1.071129744	0	1.056163654	0	0
Zm00001d029038	0	0	0	9.49465454	1.876851905	6.900897382	0	0	0	1.056163654	1.000352209	0
Zm00001d014145	0	0	0	2.589451238	9.384259524	6.900897382	0	0	0	0	0	2.26733438
Zm00001d039103	4.220576293	2.002135626	28.16136227	73.36778508	30.02963048	8.872582348	0	0	11.5751517	2.112327307	2.000704419	9.069337519
Zm00001d035662	2880.965378	3917.178353	3572.608683	5188.397131	9129.946091	8386.562004	1375.835678	781.9247134	2023.546975	347.477842	1018.358549	1268.573585
Zm00001d016746	0	2.002135626	4.855407289	6.905203302	1.876851905	0.985842483	0	1.071129744	5.261432593	1.056163654	0	0
Zm00001d020495	4.220576293	11.01174594	47.58299143	63.87313054	111.6726883	198.1543391	18.89019237	16.06694617	18.94115733	4.224654614	1.000352209	38.54468446
Zm00001d028870	8.441152586	1.001067813	9.710814577	38.84176857	24.39907476	7.886739865	0	1.071129744	3.156859556	2.112327307	5.001761046	1.13366719
Zm00001d000909	37.98518664	2.002135626	0	32.79971568	20.64537095	7.886739865	0	0	1.052286519	1.056163654	6.002113256	0
ZemaCp043	0	0	0	0	1.876851905	7.886739865	0	0	0	1.056163654	0	0
Zm00001d019936	161.2260144	151.1612398	192.2741286	529.111203	463.5824205	312.5120671	62.9673079	77.1213416	99.96721926	29.5725823	78.02747232	45.3466876
Zm00001d015339	0	5.005339065	26.21919936	40.5680694	81.64305786	59.15054899	0	4.284518978	6.313719111	3.168490961	8.002817674	10.20300471
Zm00001d037968	17.72642043	4.004271252	7.768651662	72.50463467	206.4537095	63.09391892	3.148365395	0	10.52286519	2.112327307	38.01338395	0
Zm00001d023553	1.688230517	0	4.855407289	0.863150413	0.938425952	7.886739865	5.247275658	1.071129744	1.052286519	0	0	1.13366719
Zm00001d013004	0	0	0	2.589451238	11.26111143	22.67437711	0	0	0	2.112327307	0	2.26733438
Zm00001d014623	0	0	0	8.631504127	0.938425952	0	0	0	0	0	1.000352209	0
Zm00001d017381	17.72642043	33.03523783	141.7778928	487.6799832	441.0601976	24.64606208	0	5.355648722	58.92804504	41.19038249	29.01021407	43.07935322
Zm00001d013357	4.220576293	2.002135626	0.971081458	12.94725619	15.95324119	7.886739865	1.049455132	0	7.36600563	0	0	4.53466876
Zm00001d023136	0	9.009610318	0	0	4.692129762	12.81595228	1.049455132	2.142259489	1.052286519	1.056163654	1.000352209	0
Zm00001d048608	0	8.008542505	0	0.863150413	2.815277857	5.915054899	1.049455132	4.284518978	0	0	1.000352209	0
Zm00001d049595	0	3.003203439	0	1.726300825	0.938425952	6.900897382	5.247275658	2.142259489	0	1.056163654	0	0
Zm00001d027440	21.10288147	50.05339065	43.6986656	43.15752064	158.593986	14.78763725	29.38474369	21.42259489	33.67316859	17.95478211	8.002817674	0
Zm00001d010797	0	14.01494938	11.65297749	8.631504127	13.13796333	13.80179476	3.148365395	1.071129744	6.313719111	1.056163654	1.000352209	2.26733438
Zm00001d044777	23.63522724	25.02669533	67.97570204	124.2936594	171.7319493	14.78763725	0	3.213389233	50.50975289	21.12327307	14.00493093	2.26733438
Zm00001d039532	5.90880681	8.008542505	19.42162915	59.55737848	65.68981667	24.64606208	5.247275658	11.78242719	16.8365843	7.393145575	4.001408837	6.802003139
Zm00001d048499	69.21745121	84.0896963	134.0092412	409.1332956	261.8208407	395.3228357	11.54400645	36.41841131	37.88231467	10.56163654	71.02500686	47.61402197
Zm00001d047778	10.97349836	8.008542505	40.78542123	28.48396362	188.6236164	16.75932221	12.59346158	59.98326569	11.5751517	5.280818268	14.00493093	9.069337519
Zm00001d025451	3.376461034	1.001067813	2.913244373	13.8104066	24.39907476	13.80179476	1.049455132	1.071129744	1.052286519	5.280818268	1.000352209	0
Zm00001d037281	0	0	0	15.53670743	1.876851905	0	0	0	0	0	1.000352209	1.13366719
Zm00001d033258	3.376461034	7.007474692	6.797570204	16.39985784	6.568981667	2.957527449	0	2.142259489	0	1.056163654	1.000352209	1.13366719
Zm00001d030222	0.844115259	3.003203439	2.913244373	12.08410578	42.22916786	15.77347973	6.29673079	4.284518978	12.62743822	2.112327307	2.000704419	4.53466876
Zm00001d021940	0.844115259	2.002135626	3.884325831	1.726300825	5.630555714	1.971684966	6.29673079	14.99581642	9.470578667	1.056163654	0	0
Zm00001d045001	7.597037328	1.001067813	0	1.726300825	5.630555714	1.971684966	0	0	0	1.056163654	0	0
Zm00001d006028	0	0	0	3.452601651	0.938425952	4.929212416	0	0	0	0	0	1.13366719
Zm00001d043489	0	0	0	0.863150413	8.445833572	0	0	0	0	0	0	1.13366719
Zm00001d044111	34.6087256	22.02349189	52.43839872	48.33642311	100.4115769	46.33459671	22.03855777	4.284518978	17.88887082	1.056163654	5.001761046	18.13867504
Zm00001d007489	0.844115259	5.005339065	4.855407289	9.49465454	10.32268548	14.78763725	1.049455132	2.142259489	6.313719111	1.056163654	1.000352209	2.26733438
Zm00001d017420	28.69991879	32.03417002	18.4505477	67.32573219	60.05926095	43.37706926	16.79128211	17.13807591	11.5751517	4.224654614	10.00352209	6.802003139
Zm00001d016733	0.844115259	3.003203439	0	3.452601651	2.815277857	2.957527449	1.049455132	3.213389233	2.104573037	1.056163654	0	0
Zm00001d040627	568.9336843	599.63962	623.4342959	832.0769979	963.7634531	733.4668074	128.0335261	158.5272022	373.5617141	3.168490961	195.0686808	114.5003862
Zm00001d037668	1.688230517	2.002135626	7.768651662	15.53670743	30.96805643	13.80179476	0	1.071129744	0	2.112327307	2.000704419	3.40100157
Zm00001d020544	15.19407466	20.02135626	20.39271061	130.3357123	104.1652807	62.10807644	5.247275658	8.569037955	15.78429778	5.280818268	20.00704419	11.3366719
Zm00001d039988	4.220576293	0	0.971081458	4.315752064	0.938425952	3.943369932	5.247275658	0	0	0	1.000352209	0
Zm00001d041844	0	1.001067813	5.826488746	6.905203302	0.938425952	9.858424831	1.049455132	0	4.209146074	0	0	2.26733438
Zm00001d046346	16.03818991	5.005339065	35.93001394	132.9251636	40.35231595	13.80179476	7.346185922	7.497908211	9.470578667	17.95478211	3.001056628	2.26733438
Zm00001d020638	32.92049509	7.007474692	33.01676956	144.1461189	148.2713005	35.49032939	15.74182698	7.497908211	9.470578667	25.34792769	12.00422651	3.40100157
Zm00001d033990	0	0	0	3.452601651	4.692129762	0.985842483	0	0	0	0	1.000352209	0
Zm00001d050959	0	3.003203439	0.971081458	0	13.13796333	3.943369932	3.148365395	1.071129744	1.052286519	0	1.000352209	1.13366719
Zm00001d011769	16.88230517	0	3.884325831	25.03136197	10.32268548	22.67437711	6.29673079	3.213389233	2.104573037	2.112327307	5.001761046	0
Zm00001d007831	5.90880681	2.002135626	8.73973312	12.08410578	26.27592667	3.943369932	5.247275658	0	2.104573037	3.168490961	1.000352209	1.13366719
Zm00001d004524	36.29695612	2.002135626	24.27703644	74.23093549	86.33518762	4.929212416	2.098910263	1.071129744	8.418292148	2.112327307	14.00493093	4.53466876
Zm00001d039636	0	0	0	5.178902476	0.938425952	2.957527449	0	0	0	0	0	1.13366719
Zm00001d022075	0	8.008542505	1.942162915	6.905203302	0	19.71684966	1.049455132	7.497908211	4.209146074	0	0	3.40100157
Zm00001d002773	3.376461034	1.001067813	1.942162915	5.178902476	1.876851905	1.971684966	5.247275658	0	0	0	0	1.13366719
Zm00001d038436	0	0	0	5.178902476	1.876851905	1.971684966	0	0	0	1.056163654	0	0
Zm00001d052783	3.376461034	12.01281376	3.884325831	3.452601651	11.26111143	9.858424831	2.098910263	4.284518978	1.052286519	0	3.001056628	0
Zm00001d026043	5.064691552	7.007474692	8.73973312	81.1361388	2.815277857	7.886739865	5.247275658	4.284518978	15.78429778	1.056163654	6.002113256	4.53466876
Zm00001d041908	0	0	0	4.315752064	4.692129762	0	0	0	0	0	1.000352209	0
Zm00001d036876	0	2.002135626	0.971081458	5.178902476	2.815277857	0.985842483	4.197820527	6.426778466	4.209146074	0	1.000352209	0
Zm00001d020955	2.532345776	27.02883095	20.39271061	61.2836793	79.76620595	52.2496516	2.098910263	14.99581642	23.15030341	9.505472882	6.002113256	9.069337519
Zm00001d013625	0.844115259	18.01922064	12.62405895	10.35780495	15.01481524	25.63190456	8.395641053	36.41841131	13.67972474	0	2.000704419	4.53466876
Zm00001d040244	29.54403405	18.01922064	21.36379207	64.73628095	81.64305786	63.09391892	6.29673079	8.569037955	10.52286519	1.056163654	23.00810081	2.26733438
Zm00001d041786	9.285267845	4.004271252	28.16136227	39.70491899	49.73657548	9.858424831	13.64291671	1.071129744	7.36600563	5.280818268	5.001761046	2.26733438
Zm00001d043574	0	0	0	6.905203302	0	9.858424831	0	0	0	0	1.000352209	1.13366719
Zm00001d032069	175.5759738	127.1356123	168.9681736	712.0990905	248.6828774	211.9561339	25.18692316	37.48954105	41.03917422	45.4150371	55.01937151	48.74768916
Zm00001d037781	0	0	0	6.042052889	1.876851905	0.985842483	0	0	0	1.056163654	0	0
Zm00001d029320	20.25876621	1.001067813	14.56622187	31.07341486	26.27592667	16.75932221	0	3.213389233	9.470578667	2.112327307	5.001761046	2.26733438
Zm00001d023774	5.90880681	0	0	31.93656527	7.507407619	0	1.049455132	0	0	0	5.001761046	0
Zm00001d042749	6.752922069	8.008542505	19.42162915	77.68353715	131.3796333	34.50448691	0	0	2.104573037	2.112327307	21.0073964	7.935670329
Zm00001d001252	7.597037328	25.02669533	15.53730332	22.44191073	16.89166714	18.73100718	10.49455132	1.071129744	4.209146074	4.224654614	1.000352209	2.26733438
Zm00001d000501	5.064691552	4.004271252	4.855407289	4.315752064	11.26111143	0.985842483	0	0	5.261432593	0	1.000352209	1.13366719
Zm00001d003044	279.4021506	2283.435682	1038.086078	554.142565	2678.267668	2228.989854	368.3587512	248.5021007	238.8690397	192.221785	171.0602278	337.8328226
Zm00001d030950	0	0	0	6.905203302	0.938425952	0.985842483	0	0	0	1.056163654	0	0
Zm00001d049204	2.532345776	19.02028845	7.768651662	12.08410578	29.09120452	52.2496516	1.049455132	2.142259489	4.209146074	1.056163654	1.000352209	10.20300471
Zm00001d024486	0	0	0	0	0	42.39122677	0	0	0	0	1.000352209	4.53466876
Zm00001d017974	0	0	0	4.315752064	12.19953738	7.886739865	0	0	0	1.056163654	1.000352209	1.13366719
ZeamMp091	0	0	0	8.631504127	3.75370381	3.943369932	0	0	0	1.056163654	0	1.13366719
Zm00001d037397	42.20576293	38.0405769	97.10814577	411.7227469	376.3088069	270.1208404	25.18692316	28.9205031	19.99344385	4.224654614	122.0429695	12.47033909
Zm00001d019192	0	0	0	0	2.815277857	5.915054899	1.049455132	5.355648722	4.209146074	0	1.000352209	0
Zm00001d003016	100.4497158	788.8414367	265.105238	340.944413	1402.008373	1188.926035	145.8742633	219.5815976	220.9801689	68.65063748	31.01091849	285.6841318
Zm00001d032443	28.69991879	34.03630564	40.78542123	40.5680694	66.62824262	37.46201436	32.53310908	16.06694617	3.156859556	3.168490961	9.003169884	6.802003139
Zm00001d025524	0.844115259	6.006406879	2.913244373	39.70491899	19.706945	12.81595228	2.098910263	2.142259489	11.5751517	2.112327307	4.001408837	3.40100157
Zm00001d043692	2.532345776	11.01174594	14.56622187	21.57876032	15.01481524	9.858424831	3.148365395	3.213389233	0	0	6.002113256	0
Zm00001d040035	0	0	0	0	3.75370381	4.929212416	0	0	0	1.056163654	0	0
Zm00001d042964	5.064691552	10.01067813	25.2481179	10.35780495	9.384259524	38.44785684	33.58256421	104.970715	76.81691585	0	1.000352209	6.802003139
Zm00001d010689	0	3.003203439	2.913244373	5.178902476	41.29074191	18.73100718	1.049455132	0	0	0	3.001056628	5.668335949
Zm00001d047405	0	0	0	2.589451238	5.630555714	7.886739865	0	0	0	0	1.000352209	1.13366719
Zm00001d029888	3.376461034	25.02669533	9.710814577	21.57876032	14.07638929	29.57527449	6.29673079	18.20920565	12.62743822	0	2.000704419	6.802003139
Zm00001d003015	127.4614041	1328.416988	855.5227643	1084.116918	2055.152836	1511.296527	219.3361225	277.4226038	318.8428151	133.0766204	48.01690605	437.5955353
Zm00001d007616	2.532345776	0	7.768651662	36.25231733	13.13796333	0.985842483	0	1.071129744	1.052286519	0	0	6.802003139
Zm00001d022457	283.6227269	72.07688254	369.0109539	2190.675748	385.6930664	133.0887352	10.49455132	14.99581642	288.3265061	79.21227402	113.0397997	168.9164113
Zm00001d027616	10.1293831	10.01067813	4.855407289	16.39985784	9.384259524	5.915054899	1.049455132	4.284518978	1.052286519	2.112327307	1.000352209	1.13366719
Zm00001d042540	0	0	0	1.726300825	0.938425952	29.57527449	0	0	0	1.056163654	1.000352209	2.26733438
Zm00001d042098	7.597037328	35.03737346	74.77327225	293.4711403	99.47315096	47.32043919	1.049455132	1.071129744	36.83002815	19.01094576	34.01197512	5.668335949
Zm00001d037784	284.4668422	2829.01764	1183.748297	1173.021411	3970.480205	3244.407612	417.6831424	400.6025244	445.1171973	199.6149305	151.0531836	772.0273563
Zm00001d009280	1.688230517	8.008542505	8.73973312	0.863150413	3.75370381	3.943369932	1.049455132	4.284518978	8.418292148	1.056163654	0	0
Zm00001d016946	0	10.01067813	0	0.863150413	3.75370381	3.943369932	1.049455132	1.071129744	4.209146074	0	0	1.13366719
Zm00001d025558	0	0	0	3.452601651	8.445833572	3.943369932	0	0	0	0	1.000352209	1.13366719
Zm00001d007486	494.6515415	216.2306476	461.2636924	536.8795567	292.7888972	84.78245355	55.62112198	145.6736452	180.9932812	46.47120076	66.02324581	10.20300471
Zm00001d007041	0	0	0	0	7.507407619	0.985842483	0	0	0	1.056163654	0	0
Zm00001d017276	86.09975638	494.5274997	465.1480183	1267.967956	1234.968553	529.3974134	29.38474369	51.41422773	184.1501407	165.8176936	63.02218919	180.2530832
Zm00001d045519	3910.785993	5522.891125	3500.748655	9394.529092	8870.002102	8735.550243	1010.625292	1865.908015	1507.926581	1346.608658	1077.379329	1218.692229
Zm00001d017008	0	0	0	0.863150413	30.02963048	15.77347973	0	0	0	2.112327307	3.001056628	1.13366719
Zm00001d047981	29.54403405	4.004271252	19.42162915	81.1361388	38.47546405	43.37706926	3.148365395	4.284518978	16.8365843	8.449309229	10.00352209	3.40100157
Zm00001d033390	0	0	0	0.863150413	5.630555714	1.971684966	0	0	0	0	0	1.13366719
Zm00001d001311	4.220576293	4.004271252	5.826488746	6.905203302	0.938425952	15.77347973	1.049455132	4.284518978	4.209146074	1.056163654	1.000352209	1.13366719
Zm00001d002867	0	0	0	2.589451238	0.938425952	4.929212416	0	0	0	0	1.000352209	0
Zm00001d044806	0	2.002135626	0.971081458	1.726300825	3.75370381	2.957527449	2.098910263	2.142259489	0	1.056163654	0	0
Zm00001d044536	8.441152586	12.01281376	8.73973312	19.85245949	18.76851905	22.67437711	3.148365395	2.142259489	6.313719111	1.056163654	6.002113256	1.13366719
Zm00001d052842	0	0	0	0.863150413	7.507407619	0	0	0	0	0	0	1.13366719
Zm00001d002753	0	0	0	1.726300825	5.630555714	0.985842483	0	0	0	0	0	1.13366719
Zm00001d031760	0.844115259	5.005339065	5.826488746	3.452601651	0.938425952	3.943369932	1.049455132	1.071129744	0	0	1.000352209	0
Zm00001d021255	0	0	0	0.863150413	0.938425952	13.80179476	0	0	0	0	1.000352209	1.13366719
Zm00001d050455	127.4614041	111.1185273	229.175224	1327.525335	1066.051882	251.3898332	23.0880129	39.63180054	119.9606631	127.7958021	166.0584667	69.15369858
Zm00001d016277	0	0	0	3.452601651	1.876851905	2.957527449	0	0	0	0	0	1.13366719
Zm00001d019852	0	0	0	3.452601651	1.876851905	2.957527449	0	0	0	0	0	1.13366719
Zm00001d004231	0	6.006406879	1.942162915	5.178902476	0.938425952	9.858424831	4.197820527	8.569037955	2.104573037	0	0	2.26733438
Zm00001d034129	43.04987819	11.01174594	22.33487353	135.5146148	152.9634302	70.98065878	1.049455132	2.142259489	5.261432593	2.112327307	37.01303174	10.20300471
Zm00001d000387	0	0	0	3.452601651	2.815277857	1.971684966	0	0	0	0	0	1.13366719
Zm00001d018940	8.441152586	12.01281376	37.87217685	42.29437022	30.02963048	15.77347973	16.79128211	13.92468668	10.52286519	1.056163654	0	11.3366719
Zm00001d029247	1.688230517	1.001067813	1.942162915	46.61012229	75.07407619	11.8301098	1.049455132	9.6401677	0	2.112327307	14.00493093	2.26733438
Zm00001d035753	2.532345776	8.008542505	25.2481179	47.4732727	32.84490833	4.929212416	0	4.284518978	14.73201126	5.280818268	1.000352209	5.668335949
Zm00001d035021	0	7.007474692	1.942162915	3.452601651	3.75370381	0.985842483	4.197820527	1.071129744	4.209146074	1.056163654	0	0
Zm00001d030213	10.1293831	33.03523783	52.43839872	197.6614445	99.47315096	122.2444679	24.13746803	31.06276259	17.88887082	3.168490961	28.00986186	27.20801256
Zm00001d045862	10.97349836	4.004271252	14.56622187	22.44191073	14.07638929	8.872582348	5.247275658	3.213389233	5.261432593	3.168490961	2.000704419	1.13366719
Zm00001d000914	16.03818991	13.01388157	59.23596892	145.8724198	121.0569479	34.50448691	4.197820527	7.497908211	35.77774163	4.224654614	13.00457872	24.94067818
Zm00001d032071	0	0	0	4.315752064	1.876851905	1.971684966	0	0	0	0	1.000352209	0
Zm00001d016121	0	0	0	8.631504127	9.384259524	4.929212416	0	0	0	2.112327307	0	1.13366719
Zm00001d020320	0	0	0	5.178902476	0	2.957527449	0	0	0	1.056163654	0	0
Zm00001d003659	85.25564112	86.09183193	53.40948018	237.3663635	243.9907476	240.5455659	45.12657066	34.27615182	37.88231467	27.46025499	40.01408837	34.0100157
Zm00001d025566	53.17926129	1.001067813	18.4505477	135.5146148	103.2268548	9.858424831	4.197820527	9.6401677	7.36600563	5.280818268	24.00845302	5.668335949
Zm00001d028467	5.064691552	4.004271252	7.768651662	0.863150413	11.26111143	2.957527449	2.098910263	4.284518978	3.156859556	0	1.000352209	1.13366719
Zm00001d022834	3.376461034	1.001067813	3.884325831	4.315752064	1.876851905	8.872582348	0	0	1.052286519	0	1.000352209	1.13366719
Zm00001d052673	1636.739486	14859.85062	6984.017844	5408.500486	22019.22655	17597.28832	2498.752669	2752.803443	2531.801364	1450.112696	1224.431104	3698.022373
Zm00001d038192	6.752922069	2.002135626	7.768651662	12.94725619	5.630555714	3.943369932	4.197820527	2.142259489	5.261432593	2.112327307	0	1.13366719
Zm00001d045091	0	0	0	9.49465454	5.630555714	0	0	0	0	1.056163654	0	1.13366719
Zm00001d006303	0	0	0.971081458	0	11.26111143	3.943369932	0	8.569037955	4.209146074	1.056163654	0	1.13366719
Zm00001d012024	6.752922069	1.001067813	0.971081458	51.78902476	26.27592667	2.957527449	0	2.142259489	0	0	7.002465465	4.53466876
Zm00001d017590	0	8.008542505	45.64082851	20.71560991	41.29074191	7.886739865	0	2.142259489	6.313719111	1.056163654	0	9.069337519
Zm00001d037619	46.42633922	54.05766191	74.77327225	453.1539667	198.007876	108.4426731	7.346185922	17.13807591	38.93460119	21.12327307	22.0077486	65.75269701
Zm00001d053410	0.844115259	10.01067813	6.797570204	37.97861816	60.99768691	17.7451647	0	1.071129744	1.052286519	5.280818268	9.003169884	2.26733438
Zm00001d044744	4.220576293	14.01494938	10.68189604	22.44191073	44.10601976	37.46201436	4.197820527	1.071129744	4.209146074	7.393145575	3.001056628	4.53466876
Zm00001d035659	293.75211	355.3790736	352.5025692	542.0584592	2000.724131	2420.243296	138.5280774	108.1841042	233.6076071	103.5040381	300.1056628	308.3574756
Zm00001d007264	0	0	0	14.67355702	10.32268548	3.943369932	0	0	0	2.112327307	2.000704419	0
Zm00001d035652	46.42633922	32.03417002	28.16136227	145.0092693	92.90416929	76.89571368	18.89019237	18.20920565	25.25487645	9.505472882	17.00598756	19.27234223
Zm00001d032467	18.57053569	17.01815282	19.42162915	21.57876032	32.84490833	32.53280194	14.69237184	39.63180054	45.2483203	2.112327307	7.002465465	3.40100157
Zm00001d011597	0.844115259	4.004271252	2.913244373	9.49465454	2.815277857	1.971684966	2.098910263	1.071129744	4.209146074	1.056163654	1.000352209	0
Zm00001d045361	6.752922069	4.004271252	9.710814577	53.51532559	49.73657548	4.929212416	1.049455132	0	3.156859556	3.168490961	7.002465465	5.668335949
Zm00001d053402	0	0	0	7.768353715	0	0	0	0	0	0	0	1.13366719
Zm00001d008961	59.93218336	58.06193316	73.80219079	73.36778508	144.5175967	71.96650127	53.52221172	32.13389233	55.77118548	23.23560038	9.003169884	10.20300471
Zm00001d012551	1.688230517	9.009610318	12.62405895	8.631504127	24.39907476	10.84426731	0	3.213389233	11.5751517	2.112327307	1.000352209	3.40100157
Zm00001d002543	0.844115259	1.001067813	0.971081458	10.35780495	8.445833572	2.957527449	1.049455132	1.071129744	4.209146074	0	1.000352209	2.26733438
Zm00001d010736	0	0	0	0	0.938425952	13.80179476	0	0	0	1.056163654	0	1.13366719
Zm00001d019227	1.688230517	3.003203439	1.942162915	17.26300825	3.75370381	7.886739865	2.098910263	5.355648722	4.209146074	3.168490961	0	1.13366719
Zm00001d010507	4.220576293	3.003203439	0.971081458	9.49465454	0	11.8301098	4.197820527	5.355648722	1.052286519	0	2.000704419	1.13366719
Zm00001d047266	14.3499594	4.004271252	1.942162915	37.11546775	40.35231595	4.929212416	2.098910263	2.142259489	0	1.056163654	11.0038743	0
Zm00001d012769	1.688230517	1.001067813	2.913244373	12.08410578	15.95324119	6.900897382	1.049455132	1.071129744	0	1.056163654	4.001408837	0
Zm00001d039924	5.90880681	0	2.913244373	36.25231733	18.76851905	8.872582348	0	1.071129744	2.104573037	4.224654614	3.001056628	2.26733438
Zm00001d011731	11.81761362	1.001067813	4.855407289	0.863150413	13.13796333	0	0	0	2.104573037	1.056163654	1.000352209	0
Zm00001d034663	0	0	0	0.863150413	0.938425952	5.915054899	0	0	0	0	1.000352209	0
Zm00001d010961	5.90880681	31.03310221	53.40948018	108.756952	71.32037238	24.64606208	7.346185922	7.497908211	22.09801689	13.7301275	11.0038743	5.668335949
Zm00001d039459	3.376461034	10.01067813	4.855407289	105.3043504	20.64537095	0.985842483	0	0	21.04573037	3.168490961	9.003169884	6.802003139
Zm00001d025609	0.844115259	1.001067813	3.884325831	1.726300825	0.938425952	11.8301098	5.247275658	2.142259489	1.052286519	1.056163654	0	1.13366719
Zm00001d045738	1.688230517	1.001067813	4.855407289	0.863150413	1.876851905	4.929212416	1.049455132	1.071129744	1.052286519	0	1.000352209	0
Zm00001d037909	0	0	0	1.726300825	0	5.915054899	0	0	0	0	0	1.13366719
Zm00001d033471	1.688230517	8.008542505	22.33487353	79.40983797	38.47546405	44.36291174	1.049455132	0	5.261432593	1.056163654	2.000704419	21.53967661
Zm00001d005148	10.97349836	7.007474692	17.47946624	19.85245949	33.78333429	22.67437711	3.148365395	5.355648722	1.052286519	6.336981921	5.001761046	0
Zm00001d026810	0	0	0	1.726300825	0.938425952	4.929212416	0	0	0	1.056163654	0	0
Zm00001d011398	0	0	0	1.726300825	0.938425952	4.929212416	0	0	0	0	0	1.13366719
Zm00001d028899	4.220576293	4.004271252	0.971081458	1.726300825	0.938425952	4.929212416	1.049455132	1.071129744	1.052286519	0	0	1.13366719
Zm00001d010520	1.688230517	18.01922064	14.56622187	31.07341486	40.35231595	26.61774704	7.346185922	8.569037955	15.78429778	4.224654614	6.002113256	4.53466876
Zm00001d001818	1.688230517	4.004271252	8.73973312	15.53670743	31.90648238	1.971684966	1.049455132	2.142259489	2.104573037	2.112327307	2.000704419	3.40100157
Zm00001d052244	4.220576293	0	4.855407289	11.22095537	5.630555714	10.84426731	0	1.071129744	0	0	3.001056628	1.13366719
Zm00001d006332	1.688230517	2.002135626	0	2.589451238	19.706945	5.915054899	2.098910263	4.284518978	0	3.168490961	0	1.13366719
Zm00001d004085	0	0	0	0	7.507407619	0	0	0	0	0	0	1.13366719
Zm00001d021647	247.3257708	66.07047566	343.762836	2615.345751	467.3361243	99.57009079	37.78038474	49.27196824	242.0258993	93.99856517	245.0862913	145.1094003
Zm00001d020953	43.89399345	9.009610318	33.98785102	151.9144726	185.8083386	20.70269215	12.59346158	9.6401677	10.52286519	22.17943673	10.00352209	22.6733438
Zm00001d008045	0	0	0	0.863150413	5.630555714	0.985842483	0	0	0	0	0	1.13366719
Zm00001d008599	0	0	0	0.863150413	5.630555714	0.985842483	0	0	0	0	0	1.13366719
Zm00001d048837	0	0	0	0.863150413	5.630555714	0.985842483	0	0	0	0	0	1.13366719
Zm00001d040441	7.597037328	3.003203439	7.768651662	4.315752064	5.630555714	3.943369932	1.049455132	1.071129744	1.052286519	0	1.000352209	1.13366719
ZeamMp149	0	0	0	2.589451238	0.938425952	3.943369932	0	0	0	0	1.000352209	0
Zm00001d022752	0	0	0	2.589451238	0.938425952	3.943369932	0	0	0	0	1.000352209	0
Zm00001d013089	3.376461034	1.001067813	8.73973312	6.905203302	11.26111143	9.858424831	4.197820527	3.213389233	5.261432593	2.112327307	0	2.26733438
Zm00001d041922	22.79111198	4.004271252	35.93001394	60.42052889	56.30555714	21.68853463	0	5.355648722	1.052286519	0	10.00352209	11.3366719
Zm00001d011986	0.844115259	5.005339065	0.971081458	1.726300825	4.692129762	0.985842483	1.049455132	0	3.156859556	0	0	1.13366719
Zm00001d035756	0	0	0	1.726300825	4.692129762	0.985842483	0	0	0	0	0	1.13366719
Zm00001d048237	0	0	1.942162915	3.452601651	0	3.943369932	3.148365395	2.142259489	4.209146074	0	1.000352209	0
Zm00001d029744	378.1636359	606.6470947	1519.742481	4219.079217	5629.617288	4064.628558	234.0284944	462.7280496	928.1167094	459.4311893	982.3458695	706.2746593
Zm00001d003187	0	0	0	2.589451238	2.815277857	1.971684966	0	0	0	1.056163654	0	0
Zm00001d019937	0	0	0	2.589451238	2.815277857	1.971684966	0	0	0	0	1.000352209	0
Zm00001d046318	10.97349836	7.007474692	31.07460665	90.63079334	91.96574334	57.17886402	1.049455132	0	17.88887082	1.056163654	18.00633977	18.13867504
Zm00001d019957	10.97349836	56.05979753	16.50838478	108.756952	78.82778	117.3152555	53.52221172	55.69874671	75.76462934	20.06710942	6.002113256	21.53967661
Zm00001d052613	0	0	0	3.452601651	0.938425952	2.957527449	0	0	0	0	0	1.13366719
Zm00001d034700	83.5674106	74.07901817	83.51300537	402.2280923	298.4194529	295.7527449	32.53310908	70.69456313	58.92804504	78.15611036	39.01373616	37.41101727
Zm00001d052041	0	1.001067813	0	1.726300825	4.692129762	6.900897382	2.098910263	4.284518978	0	0	2.000704419	0
Zm00001d053001	7.597037328	1.001067813	20.39271061	56.96792724	60.99768691	6.900897382	0	0	14.73201126	2.112327307	5.001761046	12.47033909
Zm00001d014463	86.94387164	123.131341	153.4308703	113.0727041	202.7000057	79.85324113	85.00586567	73.90795236	162.0521239	14.78629115	42.01479279	4.53466876
Zm00001d019596	3.376461034	4.004271252	3.884325831	7.768353715	2.815277857	2.957527449	3.148365395	2.142259489	5.261432593	2.112327307	0	0
Zm00001d039935	0	0	0	3.452601651	1.876851905	1.971684966	0	0	0	0	1.000352209	0
Zm00001d023843	109.7349836	110.1174594	262.1919936	827.7612458	682.2356674	241.5314084	24.13746803	37.48954105	82.07834845	57.03283729	113.0397997	103.1637143
Zm00001d050224	151.0966313	115.1227985	147.6043816	384.9650841	385.6930664	296.7385874	46.17602579	57.8410062	47.35289333	52.80818268	68.02395023	45.3466876
Zm00001d003283	1.688230517	10.01067813	15.53730332	65.59943137	32.84490833	12.81595228	3.148365395	6.426778466	10.52286519	3.168490961	2.000704419	12.47033909
Zm00001d043663	7.597037328	39.04164471	56.32272455	199.3877453	78.82778	8.872582348	1.049455132	1.071129744	15.78429778	19.01094576	18.00633977	7.935670329
Zm00001d001989	176.4200891	38.0405769	30.10352519	276.2081321	129.5027814	223.7862437	3.148365395	22.49372463	23.15030341	35.90956422	39.01373616	23.80701099
Zm00001d031373	0.844115259	1.001067813	2.913244373	8.631504127	2.815277857	1.971684966	2.098910263	0	1.052286519	2.112327307	0	0
Zm00001d026366	7.597037328	0	3.884325831	12.94725619	22.52222286	4.929212416	4.197820527	8.569037955	2.104573037	2.112327307	2.000704419	2.26733438
Zm00001d012642	3.376461034	9.009610318	44.66974706	58.69422807	35.66018619	0	0	1.071129744	3.156859556	4.224654614	5.001761046	5.668335949
Zm00001d039764	0	0	0	8.631504127	9.384259524	1.971684966	0	0	0	0	2.000704419	1.13366719
Zm00001d003788	0	0	0	3.452601651	3.75370381	0	0	0	0	0	0	1.13366719
Zm00001d010596	0	0	0	3.452601651	3.75370381	0	0	0	0	1.056163654	0	0
Zm00001d045206	175.5759738	274.2925808	454.4661222	3454.327952	1454.560226	1101.186054	185.7535583	194.9456135	337.7839725	199.6149305	514.1810356	235.8027755
Zm00001d018564	0.844115259	15.0160172	3.884325831	4.315752064	1.876851905	0.985842483	0	0	4.209146074	1.056163654	0	0
Zm00001d050955	27.85580353	88.09396755	57.29380601	56.96792724	321.8801017	139.0037901	20.98910263	11.78242719	14.73201126	23.23560038	36.01267953	22.6733438
Zm00001d019537	5.064691552	25.02669533	16.50838478	6.042052889	14.07638929	19.71684966	1.049455132	4.284518978	1.052286519	2.112327307	3.001056628	1.13366719
Zm00001d027027	1.688230517	0	0.971081458	6.042052889	7.507407619	0	0	2.142259489	4.209146074	1.056163654	0	1.13366719
Zm00001d042486	0.844115259	43.04591596	5.826488746	6.042052889	16.89166714	54.22133657	12.59346158	5.355648722	2.104573037	1.056163654	0	11.3366719
Zm00001d031100	11.81761362	7.007474692	27.19028082	44.02067105	37.5370381	10.84426731	4.197820527	2.142259489	22.09801689	2.112327307	8.002817674	4.53466876
Zm00001d000026	0	0	0	5.178902476	0	1.971684966	0	0	0	0	1.000352209	0
Zm00001d053387	0	0	0	5.178902476	0	1.971684966	0	0	0	0	1.000352209	0
Zm00001d009373	41.36164767	98.10464568	46.61190997	95.80969581	100.4115769	128.1595228	91.30259646	54.62761696	81.02606193	4.224654614	17.00598756	30.60901413
ENSRNA049474685	0	0	0	4.315752064	2.815277857	0	0	0	0	0	0	1.13366719
Zm00001d031221	1078.779301	361.3854805	2161.627325	7498.187635	3617.632047	825.1501584	118.5884299	137.1046073	1221.704648	493.2284262	893.3145229	519.219573
Zm00001d028841	0	0	0	5.178902476	0.938425952	0.985842483	0	0	0	0	0	1.13366719
Zm00001d000689	0	2.002135626	0.971081458	5.178902476	0.938425952	0.985842483	2.098910263	2.142259489	1.052286519	1.056163654	0	0
Zm00001d044951	2067.238268	1726.841978	1642.098745	3260.982259	3055.514901	2843.169721	307.4903536	265.6401766	692.4045292	417.1846432	596.2099167	452.3332088
Zm00001d029903	2.532345776	1.001067813	0	12.08410578	7.507407619	0	2.098910263	4.284518978	0	0	2.000704419	1.13366719
Zm00001d042244	207.6523536	121.1292054	436.0155745	2265.769833	1378.547724	347.0165541	37.78038474	54.62761696	92.60121363	109.84102	426.1500412	104.2973815
Zm00001d047845	5.90880681	0	6.797570204	53.51532559	20.64537095	21.68853463	0	1.071129744	15.78429778	0	13.00457872	2.26733438
Zm00001d022500	24.4793425	6.006406879	16.50838478	21.57876032	55.36713119	21.68853463	2.098910263	1.071129744	2.104573037	7.393145575	5.001761046	3.40100157
Zm00001d012274	30.38814931	28.02989877	53.40948018	42.29437022	59.120835	23.66021959	13.64291671	9.6401677	9.470578667	6.336981921	7.002465465	6.802003139
Zm00001d004423	0	19.02028845	0	5.178902476	1.876851905	0	1.049455132	1.071129744	0	0	0	1.13366719
Zm00001d014250	14.3499594	15.0160172	26.21919936	133.788314	104.1652807	10.84426731	1.049455132	1.071129744	13.67972474	29.5725823	6.002113256	4.53466876
Zm00001d027601	9.285267845	11.01174594	9.710814577	31.07341486	41.29074191	1.971684966	2.098910263	2.142259489	2.104573037	5.280818268	0	6.802003139
Zm00001d045119	3.376461034	0	0.971081458	8.631504127	8.445833572	1.971684966	2.098910263	1.071129744	2.104573037	0	3.001056628	0
Zm00001d023032	0	0	0	0.863150413	17.8300931	0.985842483	0	0	0	3.168490961	0	0
Zm00001d031549	61.62041388	74.07901817	58.26488746	87.17819169	0	99.57009079	51.42330145	77.1213416	25.25487645	0	29.01021407	1.13366719
Zm00001d030555	2.532345776	2.002135626	18.4505477	74.23093549	40.35231595	7.886739865	2.098910263	7.497908211	4.209146074	6.336981921	10.00352209	3.40100157
Zm00001d008785	0	1.001067813	5.826488746	8.631504127	7.507407619	9.858424831	5.247275658	6.426778466	0	1.056163654	2.000704419	1.13366719
Zm00001d001317	0	1.001067813	1.942162915	3.452601651	0.938425952	8.872582348	1.049455132	3.213389233	1.052286519	1.056163654	0	1.13366719
Zm00001d014875	4.220576293	5.005339065	0.971081458	3.452601651	1.876851905	7.886739865	1.049455132	0	1.052286519	1.056163654	0	1.13366719
Zm00001d002035	27.01168828	29.03096658	40.78542123	50.06272394	32.84490833	0.985842483	12.59346158	16.06694617	2.104573037	1.056163654	7.002465465	5.668335949
Zm00001d052223	10.1293831	64.06834004	33.98785102	15.53670743	11.26111143	107.4568307	22.03855777	41.77406003	31.56859556	1.056163654	4.001408837	17.00500785
Zm00001d037342	18.57053569	95.10144224	43.6986656	30.21026445	47.85972357	138.0179476	13.64291671	14.99581642	42.09146074	5.280818268	2.000704419	28.34167975
Zm00001d009755	0	0	0	11.22095537	1.876851905	0	0	0	0	1.056163654	0	1.13366719
Zm00001d034713	103.8261768	84.0896963	71.86002787	221.8296561	168.9166714	423.9122677	93.40150672	41.77406003	106.2809384	64.42598287	42.01479279	27.20801256
Zm00001d017121	9.285267845	3.003203439	11.65297749	100.9885983	83.51990976	14.78763725	0	20.35146514	7.36600563	13.7301275	10.00352209	9.069337519
Zm00001d025059	0.844115259	11.01174594	1.942162915	8.631504127	8.445833572	8.872582348	0	5.355648722	7.36600563	3.168490961	0	1.13366719
Zm00001d004305	31.23226457	24.02562751	18.4505477	60.42052889	119.180096	99.57009079	8.395641053	3.213389233	13.67972474	8.449309229	27.00950965	10.20300471
Zm00001d044167	0.844115259	0	6.797570204	8.631504127	12.19953738	10.84426731	0	0	0	0	4.001408837	1.13366719
Zm00001d031769	720.0303156	307.3278186	260.2498307	1179.063464	553.6713119	336.1722867	214.0888469	184.234316	169.4181295	118.2903292	194.0683286	29.47534694
Zm00001d032224	12.66172888	4.004271252	5.826488746	18.12615867	9.384259524	16.75932221	3.148365395	2.142259489	4.209146074	2.112327307	4.001408837	1.13366719
Zm00001d001370	0	0	0	0	0	6.900897382	0	0	0	0	1.000352209	0
Zm00001d046775	0	0	0	8.631504127	24.39907476	5.915054899	0	0	0	0	2.000704419	4.53466876
Zm00001d009010	403.4870936	239.2552073	344.7339175	275.3449817	274.9588041	130.1312078	228.7812187	103.8995852	145.2155396	35.90956422	32.0112707	45.3466876
Zm00001d045283	5.064691552	13.01388157	39.81433977	63.87313054	18.76851905	6.900897382	4.197820527	1.071129744	3.156859556	7.393145575	3.001056628	4.53466876
Zm00001d024885	0	5.005339065	1.942162915	5.178902476	0.938425952	76.89571368	6.29673079	6.426778466	2.104573037	2.112327307	6.002113256	5.668335949
Zm00001d001960	0.844115259	131.1398835	133.0381597	63.00998013	121.0569479	72.95234375	18.89019237	17.13807591	24.20258993	1.056163654	0	41.94568603
Zm00001d017713	5.064691552	13.01388157	27.19028082	258.0819734	61.93611286	1.971684966	0	0	18.94115733	12.67396384	14.00493093	27.20801256
Zm00001d012090	0	0	0.971081458	0	0.938425952	5.915054899	0	1.071129744	6.313719111	0	0	1.13366719
Zm00001d005126	7.597037328	3.003203439	1.942162915	7.768353715	0.938425952	3.943369932	1.049455132	2.142259489	0	0	1.000352209	1.13366719
Zm00001d006538	67.52922069	85.09076411	507.8756024	3090.941628	952.5023417	287.8660051	6.29673079	7.497908211	238.8690397	210.1765671	227.0799515	290.2188006
Zm00001d044906	7.597037328	33.03523783	100.0213901	371.1546775	87.27361357	8.872582348	2.098910263	0	46.30060682	35.90956422	20.00704419	22.6733438
Zm00001d003293	8.441152586	8.008542505	7.768651662	10.35780495	4.692129762	9.858424831	9.445096185	5.355648722	4.209146074	0	3.001056628	1.13366719
Zm00001d038281	0.844115259	4.004271252	0.971081458	0	1.876851905	4.929212416	1.049455132	2.142259489	10.52286519	1.056163654	0	0
Zm00001d052268	32.07637983	24.02562751	11.65297749	155.3670743	84.45833572	30.56111698	5.247275658	7.497908211	8.418292148	7.393145575	19.00669198	19.27234223
Zm00001d044230	5.064691552	27.02883095	0.971081458	1.726300825	15.01481524	28.58943201	0	0	2.104573037	1.056163654	1.000352209	5.668335949
Zm00001d045101	0	81.08649286	3.884325831	39.70491899	8.445833572	51.26380912	2.098910263	31.06276259	70.50319674	1.056163654	0	15.87134066
Zm00001d040606	36.29695612	29.03096658	77.68651662	207.1560991	110.7342624	79.85324113	7.346185922	18.20920565	21.04573037	23.23560038	29.01021407	14.73767347
Zm00001d026627	5.064691552	10.01067813	10.68189604	12.94725619	7.507407619	4.929212416	8.395641053	10.71129744	15.78429778	2.112327307	0	2.26733438
Zm00001d044431	86.09975638	167.1783248	88.36841265	160.5459768	296.542601	207.0269215	79.75859001	40.70293029	49.45746637	17.95478211	47.01655384	47.61402197
Zm00001d010284	5.064691552	6.006406879	6.797570204	37.11546775	95.71944715	53.23549409	0	5.355648722	7.36600563	4.224654614	26.00915744	1.13366719
Zm00001d011838	193.3023942	71.07581473	183.5343955	525.6586014	583.7009424	379.549356	17.84073724	39.63180054	66.29405067	50.69585537	114.0401519	88.42604081
Zm00001d031061	21.10288147	47.05018722	27.19028082	346.1233155	30.02963048	207.0269215	12.59346158	14.99581642	18.94115733	25.34792769	49.01725826	24.94067818
Zm00001d047679	0.844115259	4.004271252	0.971081458	13.8104066	4.692129762	20.70269215	1.049455132	7.497908211	4.209146074	0	0	6.802003139
Zm00001d025371	0	2.002135626	5.826488746	0.863150413	0.938425952	4.929212416	2.098910263	1.071129744	5.261432593	1.056163654	0	0
Zm00001d042904	0	0	0	0.863150413	0.938425952	4.929212416	0	0	0	0	0	1.13366719
Zm00001d024960	0.844115259	4.004271252	1.942162915	12.08410578	18.76851905	6.900897382	0	0	5.261432593	0	2.000704419	4.53466876
Zm00001d035945	4.220576293	21.02242407	21.36379207	2.589451238	10.32268548	5.915054899	12.59346158	12.85355693	27.35944948	2.112327307	0	1.13366719
Zm00001d028039	0.844115259	5.005339065	3.884325831	1.726300825	16.89166714	19.71684966	5.247275658	8.569037955	18.94115733	2.112327307	0	4.53466876
Zm00001d029243	0	1.001067813	0	0.863150413	1.876851905	3.943369932	2.098910263	0	6.313719111	0	0	1.13366719
ENSRNA049473236	0	0	0	0	4.692129762	1.971684966	0	0	0	0	1.000352209	0
Zm00001d026484	0.844115259	1.001067813	0.971081458	0	4.692129762	1.971684966	1.049455132	1.071129744	3.156859556	0	0	1.13366719
Zm00001d039963	183.1730111	297.3171405	326.2833698	1160.937305	1555.910229	1011.474388	51.42330145	96.401677	210.4573037	137.301275	255.0898134	248.2731146
Zm00001d024693	6.752922069	9.009610318	9.710814577	5.178902476	8.445833572	17.7451647	8.395641053	10.71129744	2.104573037	3.168490961	0	2.26733438
Zm00001d039520	33.76461034	1.001067813	0	1.726300825	0	4.929212416	0	0	0	0	1.000352209	0
Zm00001d002167	0	0	0	1.726300825	0	4.929212416	0	0	0	0	0	1.13366719
Zm00001d044264	4.220576293	4.004271252	1.942162915	2.589451238	0.938425952	8.872582348	0	2.142259489	5.261432593	0	1.000352209	1.13366719
Zm00001d026500	37.14107138	149.1591041	79.62867953	18.98930908	10.32268548	55.20717905	67.16512843	83.54812006	119.9606631	0	0	14.73767347
Zm00001d015078	0	0	0	1.726300825	0.938425952	3.943369932	0	0	0	0	1.000352209	0
Zm00001d042556	1.688230517	2.002135626	0	8.631504127	8.445833572	0.985842483	1.049455132	2.142259489	1.052286519	2.112327307	1.000352209	0
Zm00001d052245	22.79111198	17.01815282	27.19028082	70.77833384	34.72176024	39.43369932	11.54400645	13.92468668	24.20258993	1.056163654	15.00528314	9.069337519
Zm00001d047952	70.06156646	61.0651366	147.6043816	283.9764858	311.5574162	157.7347973	53.52221172	53.55648722	58.92804504	24.29176403	58.02042814	48.74768916
Zm00001d014056	2.532345776	4.004271252	6.797570204	39.70491899	50.67500143	18.73100718	4.197820527	1.071129744	2.104573037	5.280818268	8.002817674	5.668335949
Zm00001d005654	10.1293831	10.01067813	5.826488746	6.042052889	20.64537095	3.943369932	1.049455132	2.142259489	1.052286519	2.112327307	1.000352209	2.26733438
Zm00001d043411	64.15275965	60.06406879	97.10814577	178.6721354	165.1629676	69.9948163	49.32439119	19.2803354	39.9868877	19.01094576	36.01267953	17.00500785
Zm00001d042733	0	0	0	0.863150413	4.692129762	0.985842483	0	0	0	1.056163654	0	0
Zm00001d012291	0	7.007474692	6.797570204	7.768353715	10.32268548	11.8301098	1.049455132	0	1.052286519	2.112327307	3.001056628	0
Zm00001d028815	69.21745121	11.01174594	56.32272455	176.0826842	93.84259524	28.58943201	32.53310908	12.85355693	32.62088208	16.89861846	15.00528314	20.40600942
Zm00001d038220	4.220576293	1.001067813	0.971081458	0	8.445833572	3.943369932	1.049455132	1.071129744	4.209146074	1.056163654	0	1.13366719
Zm00001d006535	43.04987819	50.05339065	76.71543516	546.3742113	533.025941	288.8518475	7.346185922	23.56485438	53.66661245	29.5725823	100.0352209	109.9657174
Zm00001d020059	4.220576293	26.02776314	13.59514041	44.88382146	50.67500143	37.46201436	11.54400645	11.78242719	9.470578667	4.224654614	10.00352209	9.069337519
Zm00001d044540	5.064691552	1.001067813	9.710814577	16.39985784	3.75370381	3.943369932	1.049455132	1.071129744	1.052286519	2.112327307	1.000352209	1.13366719
Zm00001d006473	0	0	0	1.726300825	2.815277857	1.971684966	0	0	0	0	1.000352209	0
Zm00001d017653	12.66172888	20.02135626	34.95893248	52.65217518	73.19722429	31.54695946	7.346185922	3.213389233	15.78429778	6.336981921	10.00352209	11.3366719
Zm00001d000787	0	0	0	0.863150413	5.630555714	0	0	0	0	0	0	1.13366719
Zm00001d025886	2.532345776	4.004271252	2.913244373	18.98930908	20.64537095	1.971684966	0	3.213389233	0	5.280818268	2.000704419	0
Zm00001d047329	0	1.001067813	0.971081458	2.589451238	0.938425952	2.957527449	0	2.142259489	5.261432593	0	1.000352209	0
Zm00001d051468	0	0	0	2.589451238	0.938425952	2.957527449	0	0	0	0	0	1.13366719
Zm00001d050705	37.14107138	105.1121204	61.17813184	96.67284623	133.2564852	133.0887352	52.47275658	38.5606708	26.30716296	28.51641865	14.00493093	21.53967661
Zm00001d044991	0	0	0	1.726300825	3.75370381	0.985842483	0	0	0	0	0	1.13366719
Zm00001d028410	0.844115259	12.01281376	1.942162915	1.726300825	3.75370381	0.985842483	0	0	0	1.056163654	0	0
Zm00001d039044	0	0	0	1.726300825	3.75370381	0.985842483	0	0	0	0	1.000352209	0
Zm00001d014393	22.79111198	7.007474692	7.768651662	28.48396362	31.90648238	5.915054899	10.49455132	6.426778466	10.52286519	4.224654614	3.001056628	4.53466876
Zm00001d047130	45.58222397	75.08008598	47.58299143	111.3464032	125.7490776	120.2727829	19.9396475	20.35146514	41.03917422	15.8424548	8.002817674	39.67835165
Zm00001d013977	0.844115259	1.001067813	2.913244373	20.71560991	1.876851905	11.8301098	2.098910263	1.071129744	1.052286519	0	6.002113256	0
Zm00001d037383	696.3950884	7486.986174	3761.969567	2824.22815	9736.169256	8255.444953	1613.012537	1961.238562	2357.121802	484.779117	218.0767816	2977.010041
Zm00001d012261	0	0	0	2.589451238	8.445833572	0.985842483	0	0	0	0	1.000352209	1.13366719
Zm00001d036256	38.8293019	22.02349189	179.6500697	480.7747799	328.4490833	31.54695946	2.098910263	17.13807591	116.8038036	39.07805518	80.02817674	29.47534694
Zm00001d038913	0	1.001067813	0	1.726300825	4.692129762	0	4.197820527	3.213389233	5.261432593	0	0	1.13366719
Zm00001d000553	1.688230517	2.002135626	7.768651662	3.452601651	0	2.957527449	0	5.355648722	0	1.056163654	0	0
Zm00001d053210	0	9.009610318	0	3.452601651	0	2.957527449	0	6.426778466	1.052286519	1.056163654	0	0
ZeamMt010	0	0	0	3.452601651	0	2.957527449	0	0	0	0	1.000352209	0
Zm00001d036550	199.211201	159.1697823	344.7339175	1229.989338	793.9083557	306.5970122	55.62112198	68.55230364	208.3527307	108.7848563	171.0602278	134.9063956
Zm00001d046365	0	0	0	2.589451238	2.815277857	0.985842483	0	0	0	0	0	1.13366719
Zm00001d006900	271.8051133	1920.048065	1095.379884	4461.624483	2914.751008	2445.875201	291.7485266	479.8661255	821.835771	448.8695528	267.0940399	1038.439146
Zm00001d028877	0	0	0	3.452601651	0.938425952	1.971684966	0	0	0	0	0	1.13366719
Zm00001d039569	0	0	0	3.452601651	0.938425952	1.971684966	0	0	0	0	0	1.13366719
Zm00001d043044	3.376461034	2.002135626	0.971081458	2.589451238	3.75370381	0	1.049455132	0	0	1.056163654	0	0
Zm00001d038275	21.10288147	67.07154348	29.13244373	34.52601651	60.05926095	76.89571368	5.247275658	5.355648722	12.62743822	9.505472882	10.00352209	11.3366719
Zm00001d044387	0.844115259	0	0.971081458	6.905203302	8.445833572	25.63190456	1.049455132	0	10.52286519	3.168490961	3.001056628	1.13366719
Zm00001d020492	1.688230517	40.04271252	113.6165306	119.9779074	175.4856531	302.6536423	24.13746803	48.2008385	77.86920237	6.336981921	3.001056628	98.62904552
Zm00001d020929	21.10288147	276.2947164	100.0213901	195.0719933	210.2074133	601.3639147	83.95641053	139.2468668	86.28749452	20.06710942	19.00669198	142.8420659
Zm00001d049058	12.66172888	0	0	12.94725619	6.568981667	9.858424831	1.049455132	1.071129744	4.209146074	1.056163654	2.000704419	2.26733438
Zm00001d048416	15.19407466	5.005339065	24.27703644	157.9565255	187.6851905	51.26380912	3.148365395	1.071129744	42.09146074	13.7301275	43.015145	14.73767347
Zm00001d038556	0	0	0	12.94725619	3.75370381	6.900897382	0	0	0	3.168490961	0	1.13366719
Zm00001d052221	28.69991879	6.006406879	20.39271061	49.19957353	22.52222286	32.53280194	15.74182698	5.355648722	3.156859556	3.168490961	11.0038743	4.53466876
Zm00001d004906	0.844115259	2.002135626	4.855407289	13.8104066	15.95324119	18.73100718	0	1.071129744	2.104573037	0	1.000352209	7.935670329
Zm00001d041827	10.1293831	3.003203439	1.942162915	4.315752064	11.26111143	8.872582348	0	0	0	0	0	4.53466876
Zm00001d051525	1424.866557	849.9065733	2157.742999	7372.167675	4570.134388	2994.989464	411.3864116	293.48955	1007.038198	623.1365556	1442.507886	642.7892967
Zm00001d007832	1.688230517	8.008542505	10.68189604	2.589451238	24.39907476	1.971684966	6.29673079	1.071129744	4.209146074	4.224654614	1.000352209	0
Zm00001d002738	0	0	0	3.452601651	2.815277857	0	0	0	0	0	0	1.13366719
Zm00001d049944	0.844115259	0	1.942162915	3.452601651	2.815277857	0	2.098910263	0	4.209146074	0	0	1.13366719
Zm00001d010233	0	0	0	3.452601651	2.815277857	0	0	0	0	0	1.000352209	0
Zm00001d012975	0	0	0	4.315752064	0.938425952	0.985842483	0	0	0	1.056163654	0	0
Zm00001d032240	0	5.005339065	0	29.34711403	21.58379691	1.971684966	0	9.6401677	0	0	4.001408837	5.668335949
Zm00001d015054	34.6087256	93.09930662	38.84325831	155.3670743	618.4227026	284.9084776	29.38474369	125.3221801	156.7906913	99.27938344	67.02359802	26.07434537
Zm00001d023570	4.220576293	5.005339065	5.826488746	24.16821156	17.8300931	16.75932221	0	4.284518978	6.313719111	4.224654614	1.000352209	5.668335949
Zm00001d052989	35.45284086	14.01494938	33.01676956	137.2409156	172.6703752	186.3242293	7.346185922	21.42259489	11.5751517	3.168490961	40.01408837	47.61402197
ENSRNA049479045	0	0	0	5.178902476	2.815277857	3.943369932	0	0	0	0	0	2.26733438
Zm00001d032911	0	0	0	4.315752064	1.876851905	0	0	0	0	0	0	1.13366719
Zm00001d047452	172.1995128	1601.708501	787.5470622	504.9429914	2260.668119	2000.274398	363.1114756	273.1380848	307.2676634	200.6710942	167.058819	507.8829011
Zm00001d023029	7.597037328	7.007474692	6.797570204	13.8104066	0.938425952	7.886739865	7.346185922	8.569037955	9.470578667	2.112327307	2.000704419	0
Zm00001d008449	139.2790177	54.05766191	190.3319657	572.2687236	953.4407676	650.6560388	30.43419882	59.98326569	64.18947763	44.35887345	262.0922788	92.96070957
Zm00001d001832	0	6.006406879	8.73973312	32.79971568	52.55185333	2.957527449	1.049455132	0	9.470578667	7.393145575	1.000352209	7.935670329
Zm00001d034514	6.752922069	5.005339065	15.53730332	53.51532559	64.75139072	6.900897382	0	5.355648722	10.52286519	10.56163654	9.003169884	3.40100157
Zm00001d020270	1.688230517	1.001067813	0	8.631504127	5.630555714	2.957527449	5.247275658	0	1.052286519	3.168490961	0	0
Zm00001d040075	25.32345776	300.3203439	86.42624974	402.2280923	396.0157519	446.5866448	74.51131435	122.1087909	115.751517	15.8424548	73.02571128	140.5747315
Zm00001d013988	0	0	0	5.178902476	0	0.985842483	0	0	0	1.056163654	0	0
Zm00001d020100	5.90880681	14.01494938	1.942162915	42.29437022	38.47546405	30.56111698	5.247275658	9.6401677	18.94115733	1.056163654	17.00598756	2.26733438
Zm00001d043019	39.67341715	28.02989877	18.4505477	48.33642311	66.62824262	14.78763725	15.74182698	8.569037955	6.313719111	7.393145575	13.00457872	3.40100157
Zm00001d047671	24.4793425	223.2381223	95.16598286	75.95723632	337.8333429	240.5455659	36.73092961	44.98744927	29.46402252	10.56163654	21.0073964	89.559708
Zm00001d037828	10.97349836	64.06834004	4.855407289	42.29437022	38.47546405	63.09391892	11.54400645	14.99581642	17.88887082	3.168490961	1.000352209	22.6733438
Zm00001d028313	3.376461034	5.005339065	5.826488746	7.768353715	90.08889143	8.872582348	2.098910263	1.071129744	2.104573037	2.112327307	13.00457872	4.53466876
Zm00001d020279	0.844115259	0	1.942162915	6.905203302	7.507407619	2.957527449	4.197820527	2.142259489	1.052286519	0	1.000352209	2.26733438
Zm00001d028498	5.90880681	4.004271252	3.884325831	11.22095537	6.568981667	4.929212416	1.049455132	6.426778466	8.418292148	1.056163654	2.000704419	1.13366719
Zm00001d021885	18.57053569	34.03630564	33.01676956	14.67355702	15.95324119	232.658826	50.37384632	14.99581642	33.67316859	15.8424548	17.00598756	15.87134066
Zm00001d042082	5.064691552	21.02242407	0	18.12615867	20.64537095	35.49032939	1.049455132	1.071129744	1.052286519	1.056163654	7.002465465	5.668335949
Zm00001d037724	0	0	0	5.178902476	0.938425952	0	0	0	0	0	0	1.13366719
Zm00001d036740	0	0	0	5.178902476	0.938425952	0	0	0	0	0	1.000352209	0
Zm00001d009999	69.21745121	11.01174594	39.81433977	285.7027866	178.300931	154.7772698	8.395641053	14.99581642	7.36600563	11.61780019	85.02993779	18.13867504
Zm00001d048333	194.9906247	49.05232284	77.68651662	482.5010807	458.8902907	86.75413851	15.74182698	20.35146514	14.73201126	78.15611036	96.03381209	17.00500785
Zm00001d022437	107.2026378	99.1057135	262.1919936	494.5851865	583.7009424	374.6201436	60.86839764	80.33473083	83.13063497	100.3355471	70.02465465	100.8963799
Zm00001d045843	43.04987819	26.02776314	104.8767974	538.6058575	405.4000114	212.9419763	3.148365395	18.20920565	70.50319674	63.36981921	90.03169884	62.35169544
Zm00001d000012	0.844115259	1.001067813	8.73973312	14.67355702	7.507407619	0.985842483	0	0	0	0	1.000352209	3.40100157
Zm00001d048162	10.1293831	21.02242407	14.56622187	29.34711403	16.89166714	33.51864443	4.197820527	14.99581642	5.261432593	6.336981921	3.001056628	5.668335949
Zm00001d041082	52.33514603	66.07047566	89.33949411	904.5816325	200.8231538	122.2444679	125.9346158	61.05439543	96.81035971	29.5725823	121.0426173	79.35670329
Zm00001d041763	187.3935874	1585.691416	772.9808404	673.2573219	2286.00562	2455.733625	475.4031747	505.5732394	485.1040851	177.4354938	133.0468438	706.2746593
Zm00001d013979	13.50584414	8.008542505	21.36379207	39.70491899	27.21435262	6.900897382	11.54400645	1.071129744	2.104573037	0	6.002113256	7.935670329
Zm00001d002477	5.064691552	0	6.797570204	6.042052889	0	0	0	0	0	1.056163654	0	0
Zm00001d021882	59.0880681	96.10251006	210.7246763	373.7441287	460.7671426	123.2303104	15.74182698	18.20920565	106.2809384	70.76296479	67.02359802	43.07935322
Zm00001d051005	15.19407466	24.02562751	18.4505477	18.98930908	47.85972357	5.915054899	8.395641053	2.142259489	3.156859556	6.336981921	4.001408837	3.40100157
Zm00001d033389	5.90880681	18.01922064	34.95893248	302.9657949	85.39676167	21.68853463	9.445096185	4.284518978	46.30060682	26.40409134	15.00528314	36.27735008
Zm00001d002119	8.441152586	18.01922064	3.884325831	10.35780495	23.46064881	16.75932221	14.69237184	9.6401677	23.15030341	3.168490961	3.001056628	3.40100157
Zm00001d042337	8.441152586	6.006406879	28.16136227	37.97861816	34.72176024	16.75932221	1.049455132	7.497908211	4.209146074	3.168490961	7.002465465	6.802003139
Zm00001d038451	11.81761362	26.02776314	62.1492133	151.9144726	158.593986	79.85324113	10.49455132	14.99581642	27.35944948	10.56163654	43.015145	20.40600942
Zm00001d022073	3.376461034	5.005339065	11.65297749	24.16821156	16.89166714	8.872582348	2.098910263	7.497908211	5.261432593	4.224654614	3.001056628	2.26733438
Zm00001d051877	43.04987819	7.007474692	6.797570204	53.51532559	52.55185333	28.58943201	6.29673079	13.92468668	9.470578667	10.56163654	4.001408837	11.3366719
Zm00001d027581	180.6406653	581.6203994	477.7720772	477.3221782	2164.010246	884.3007073	1171.191927	364.1841131	584.0190178	315.7929324	199.0700896	157.5797394
Zm00001d002393	47.27045448	18.01922064	55.35164309	157.0933751	34.72176024	0	5.247275658	7.497908211	30.51630904	8.449309229	1.000352209	27.20801256
Zm00001d047796	1267.861118	8681.260075	3984.347221	4239.794827	11796.95265	10729.90959	1668.633659	1810.209268	1920.422896	1102.634854	888.3127619	3119.852107
Zm00001d027840	3.376461034	2.002135626	0.971081458	4.315752064	1.876851905	4.929212416	1.049455132	1.071129744	0	0	1.000352209	1.13366719
Zm00001d037033	23.63522724	29.03096658	21.36379207	99.26229746	59.120835	31.54695946	10.49455132	0	21.04573037	15.8424548	6.002113256	14.73767347
Zm00001d008173	1.688230517	70.07474692	18.4505477	42.29437022	15.95324119	72.95234375	37.78038474	59.98326569	3.156859556	0	6.002113256	19.27234223
Zm00001d010494	1.688230517	3.003203439	0.971081458	3.452601651	2.815277857	4.929212416	1.049455132	0	5.261432593	1.056163654	0	1.13366719
Zm00001d027824	7.597037328	23.0245597	16.50838478	24.16821156	23.46064881	69.9948163	4.197820527	21.42259489	10.52286519	6.336981921	4.001408837	12.47033909
Zm00001d032613	6.752922069	38.0405769	21.36379207	17.26300825	18.76851905	24.64606208	29.38474369	10.71129744	34.72545511	3.168490961	4.001408837	4.53466876
Zm00001d020628	102.9820616	96.10251006	163.1416849	851.9294574	1282.828277	1008.51686	68.21458356	46.05857901	126.2743822	189.053294	277.097562	139.4410644
Zm00001d043058	0.844115259	6.006406879	0.971081458	4.315752064	4.692129762	1.971684966	1.049455132	1.071129744	1.052286519	0	1.000352209	1.13366719
Zm00001d009705	309.7902999	195.2082236	722.4846046	1433.692836	1415.146336	448.5583298	29.38474369	92.11715802	263.0716296	129.9081294	363.127852	143.9757331
Zm00001d033241	212.7170452	138.1473582	279.6714598	1016.791186	843.6449312	524.468201	57.72003224	29.99163284	151.5292587	68.65063748	306.107776	86.15870643
Zm00001d010870	66.68510543	22.02349189	66.03353913	469.5538245	310.6189902	109.4285156	9.445096185	1.071129744	32.62088208	31.68490961	93.03275546	47.61402197
Zm00001d021757	1.688230517	13.01388157	9.710814577	31.07341486	25.33750071	31.54695946	12.59346158	4.284518978	6.313719111	1.056163654	7.002465465	9.069337519
Zm00001d049870	0.844115259	87.09289974	62.1492133	87.17819169	85.39676167	140.9754751	30.43419882	19.2803354	31.56859556	17.95478211	0	43.07935322
Zm00001d018201	5.064691552	18.01922064	2.913244373	10.35780495	8.445833572	3.943369932	12.59346158	0	0	0	0	4.53466876
Zm00001d023941	27.85580353	14.01494938	28.16136227	75.09408591	65.68981667	55.20717905	4.197820527	6.426778466	11.5751517	8.449309229	16.00563535	13.60400628
Zm00001d019734	38.8293019	27.02883095	18.4505477	126.8831107	83.51990976	38.44785684	4.197820527	4.284518978	15.78429778	17.95478211	19.00669198	11.3366719
Zm00001d017648	1.688230517	8.008542505	5.826488746	32.79971568	64.75139072	20.70269215	1.049455132	0	18.94115733	10.56163654	10.00352209	2.26733438
Zm00001d011438	0	6.006406879	1.942162915	7.768353715	1.876851905	11.8301098	1.049455132	1.071129744	1.052286519	2.112327307	2.000704419	0
Zm00001d047252	150.252516	1493.593177	661.3064727	397.9123403	2031.692187	1576.36213	284.4023407	338.4769992	336.7316859	193.2779486	89.03134663	498.8135635
Zm00001d010131	10.97349836	31.03310221	22.33487353	50.06272394	105.1037067	27.60358953	27.28583342	11.78242719	12.62743822	4.224654614	9.003169884	22.6733438
Zm00001d051157	92.85267845	78.08328942	128.1827524	403.0912427	218.6532469	95.62672086	18.89019237	34.27615182	85.235208	29.5725823	63.02218919	47.61402197
Zm00001d034981	0	0	0	0	0.938425952	4.929212416	0	0	0	0	0	1.13366719
Zm00001d015977	29.54403405	6.006406879	27.19028082	58.69422807	64.75139072	40.41954181	1.049455132	1.071129744	12.62743822	15.8424548	15.00528314	1.13366719
Zm00001d027949	28.69991879	55.05872972	126.2405895	206.2929486	69.44352048	118.301098	5.247275658	5.355648722	29.46402252	29.5725823	13.00457872	35.14368289
Zm00001d017593	0	0	0	109.6201024	0	22.67437711	0	0	0	0	26.00915744	0
Zm00001d017991	6.752922069	30.03203439	55.35164309	98.39914705	61.93611286	0.985842483	0	1.071129744	26.30716296	15.8424548	8.002817674	7.935670329
Zm00001d018189	0	0	0	0	1.876851905	3.943369932	0	0	0	0	1.000352209	0
Zm00001d009146	212.7170452	533.5691444	544.7766978	2263.180382	929.9801188	593.4771748	180.5062826	261.3556576	622.953619	227.0751855	141.0496615	378.6448414
Zm00001d034097	992.6795441	94.10037443	128.1827524	131.1988627	1003.177343	1279.623543	131.1818915	674.811739	263.0716296	128.8519657	257.0905178	90.69337519
Zm00001d006078	5.90880681	4.004271252	3.884325831	19.85245949	5.630555714	11.8301098	15.74182698	8.569037955	14.73201126	2.112327307	3.001056628	2.26733438
Zm00001d027541	0	0	0	0.863150413	0	4.929212416	0	0	0	0	1.000352209	0
Zm00001d019246	0	0	0	0.863150413	0	4.929212416	0	0	0	1.056163654	0	0
Zm00001d048066	92.00856319	39.04164471	31.07460665	150.1881718	127.6259295	291.809375	41.97820527	28.9205031	38.93460119	40.13421884	53.01866709	19.27234223
Zm00001d047878	1.688230517	8.008542505	0	2.589451238	4.692129762	8.872582348	1.049455132	8.569037955	3.156859556	1.056163654	1.000352209	1.13366719
Zm00001d046966	0	0	0	0	5.630555714	4.929212416	0	0	0	1.056163654	1.000352209	0
Zm00001d031366	101.293831	70.07474692	192.2741286	467.8275237	487.0430693	458.4167546	9.445096185	50.34309799	62.08490459	32.74107326	204.0718507	43.07935322
Zm00001d046342	241.416964	42.04484815	139.8357299	1841.09983	213.9611171	192.2392842	37.78038474	59.98326569	63.13719111	85.54925594	264.0929833	96.36171114
Zm00001d004072	25.32345776	3.003203439	9.710814577	31.93656527	50.67500143	45.34875422	5.247275658	0	5.261432593	0	23.00810081	2.26733438
Zm00001d015129	0.844115259	0	2.913244373	18.12615867	21.58379691	24.64606208	9.445096185	1.071129744	13.67972474	1.056163654	5.001761046	6.802003139
Zm00001d008496	95.38502422	114.1217307	88.36841265	129.4725619	131.3796333	156.7489548	29.38474369	10.71129744	62.08490459	21.12327307	16.00563535	46.48035479
Zm00001d051001	88.63210215	78.08328942	176.7368253	1162.663606	655.0213148	238.5738809	61.91785277	136.0334775	119.9606631	242.9176403	50.01761046	116.7677206
Zm00001d029359	1.688230517	15.0160172	1.942162915	35.38916692	11.26111143	3.943369932	0	0	7.36600563	0	0	10.20300471
Zm00001d013997	373.9430596	408.4356677	492.3382991	2166.507536	1526.819025	1556.645281	218.2866674	366.3263726	471.4243603	239.7491494	445.1567331	361.6398336
Zm00001d003365	54.02337655	21.02242407	32.04568811	122.5673586	375.370381	232.658826	11.54400645	43.91631952	14.73201126	36.96572788	6.002113256	103.1637143
Zm00001d006161	8.441152586	32.03417002	10.68189604	47.4732727	12.19953738	52.2496516	28.33528856	36.41841131	22.09801689	2.112327307	0	20.40600942
Zm00001d031262	0	0	0	0.863150413	0.938425952	3.943369932	0	0	0	0	0	1.13366719
Zm00001d052578	0	0	0	0.863150413	0.938425952	3.943369932	0	0	0	0	0	1.13366719
Zm00001d006715	4.220576293	2.002135626	0.971081458	5.178902476	3.75370381	6.900897382	2.098910263	1.071129744	0	0	2.000704419	1.13366719
Zm00001d053082	15.19407466	22.02349189	19.42162915	26.75766279	18.76851905	34.50448691	11.54400645	4.284518978	4.209146074	11.61780019	1.000352209	3.40100157
Zm00001d028721	0	0	0	18.98930908	7.507407619	0	0	0	0	1.056163654	2.000704419	2.26733438
Zm00001d004905	0	1.001067813	2.913244373	5.178902476	9.384259524	5.915054899	1.049455132	1.071129744	1.052286519	0	4.001408837	0
Zm00001d028814	59.0880681	114.1217307	150.517626	470.4169749	390.3851962	166.6073796	53.52221172	32.13389233	108.3855114	40.13421884	74.02606349	91.82704238
Zm00001d046491	0	0	0	6.042052889	0.938425952	3.943369932	0	0	0	0	0	2.26733438
Zm00001d002864	32.92049509	85.09076411	54.38056163	230.4611602	158.593986	170.5507496	25.18692316	47.12970875	23.15030341	14.78629115	29.01021407	69.15369858
Zm00001d026554	89.47621741	215.2295798	438.9288189	122.5673586	158.593986	47.32043919	86.0553208	97.47280674	267.2807757	16.89861846	21.0073964	28.34167975
Zm00001d030304	5.064691552	4.004271252	9.710814577	55.24162641	45.98287167	0.985842483	2.098910263	3.213389233	7.36600563	6.336981921	3.001056628	11.3366719
Zm00001d042130	0	0	5.826488746	8.631504127	1.876851905	5.915054899	2.098910263	4.284518978	5.261432593	0	0	3.40100157
Zm00001d045145	421.213514	332.3545139	520.4996614	1923.96227	1626.292176	1004.57349	79.75859001	91.04602827	255.705624	423.5216251	402.1415881	92.96070957
Zm00001d003999	1.688230517	1.001067813	0	6.905203302	3.75370381	4.929212416	2.098910263	5.355648722	1.052286519	0	2.000704419	1.13366719
Zm00001d010805	3.376461034	0	1.942162915	0	5.630555714	0	6.29673079	0	0	1.056163654	0	0
Zm00001d014000	0	0	0	0	5.630555714	0	0	0	0	0	0	1.13366719
Zm00001d023449	0	3.003203439	0.971081458	0	6.568981667	3.943369932	0	8.569037955	1.052286519	0	1.000352209	1.13366719
Zm00001d027423	3.376461034	14.01494938	56.32272455	70.77833384	76.9509281	101.5417758	12.59346158	16.06694617	34.72545511	10.56163654	3.001056628	37.41101727
Zm00001d052950	19.41465095	84.0896963	16.50838478	51.78902476	81.64305786	133.0887352	17.84073724	33.20502208	34.72545511	6.336981921	33.01162291	14.73767347
Zm00001d052104	3.376461034	6.006406879	5.826488746	6.042052889	10.32268548	9.858424831	3.148365395	0	1.052286519	2.112327307	1.000352209	2.26733438
ENSRNA049453693	0	0	0	0.863150413	3.75370381	0.985842483	0	0	0	0	1.000352209	0
Zm00001d045468	0	0	0	0.863150413	3.75370381	0.985842483	0	0	0	0	0	1.13366719
Zm00001d004442	5.90880681	18.01922064	10.68189604	5.178902476	35.66018619	4.929212416	4.197820527	5.355648722	13.67972474	2.112327307	6.002113256	1.13366719
Zm00001d021804	5.064691552	2.002135626	10.68189604	18.12615867	30.96805643	2.957527449	0	3.213389233	7.36600563	7.393145575	1.000352209	2.26733438
Zm00001d011506	5.064691552	6.006406879	3.884325831	4.315752064	14.07638929	12.81595228	0	0	1.052286519	4.224654614	1.000352209	1.13366719
Zm00001d003356	603.5424099	695.7421301	1875.158295	3926.471228	3825.024182	1602.979878	128.0335261	191.7322242	1034.397648	504.8462264	800.2817674	607.6456138
Zm00001d048990	0	0	0	3.452601651	1.876851905	4.929212416	0	0	0	1.056163654	1.000352209	0
Zm00001d050371	8.441152586	54.05766191	42.72758414	32.79971568	51.61342738	76.89571368	32.53310908	49.27196824	92.60121363	10.56163654	10.00352209	12.47033909
Zm00001d044662	23.63522724	3.003203439	5.826488746	41.43121981	20.64537095	15.77347973	1.049455132	4.284518978	0	2.112327307	6.002113256	7.935670329
Zm00001d002285	0	0	0	9.49465454	2.815277857	7.886739865	0	0	0	1.056163654	3.001056628	0
Zm00001d029699	15.19407466	6.006406879	0	22.44191073	21.58379691	3.943369932	1.049455132	1.071129744	12.62743822	1.056163654	1.000352209	7.935670329
Zm00001d043947	4.220576293	1.001067813	3.884325831	5.178902476	21.58379691	39.43369932	0	0	0	6.336981921	6.002113256	1.13366719
Zm00001d018727	2.532345776	5.005339065	6.797570204	8.631504127	51.61342738	29.57527449	0	0	2.104573037	2.112327307	4.001408837	12.47033909
Zm00001d008750	4.220576293	1.001067813	1.942162915	0	9.384259524	0.985842483	2.098910263	0	6.313719111	0	1.000352209	1.13366719
Zm00001d025299	1.688230517	13.01388157	1.942162915	6.042052889	0.938425952	17.7451647	2.098910263	0	0	0	5.001761046	0
Zm00001d010287	59.0880681	7.007474692	59.23596892	530.8375038	462.6439945	350.959924	6.29673079	3.213389233	6.313719111	134.132784	89.03134663	53.28235792
Zm00001d020273	9.285267845	18.01922064	9.710814577	30.21026445	23.46064881	34.50448691	15.74182698	12.85355693	10.52286519	2.112327307	6.002113256	10.20300471
Zm00001d053234	0	0	0	7.768353715	0	2.957527449	5.247275658	1.071129744	1.052286519	0	0	2.26733438
Zm00001d023554	3.376461034	1.001067813	3.884325831	7.768353715	16.89166714	10.84426731	2.098910263	1.071129744	0	5.280818268	2.000704419	0
Zm00001d043402	0	0	0	2.589451238	0.938425952	1.971684966	0	0	0	1.056163654	0	0
Zm00001d021176	18.57053569	56.05979753	75.7443537	240.8189652	102.2884288	67.03728885	23.0880129	10.71129744	34.72545511	42.24654614	9.003169884	34.0100157
Zm00001d026449	0	0	0	3.452601651	1.876851905	4.929212416	0	0	0	0	1.000352209	1.13366719
Zm00001d036700	6.752922069	0	1.942162915	6.042052889	3.75370381	0	1.049455132	0	3.156859556	0	2.000704419	0
Zm00001d002496	0.844115259	4.004271252	3.884325831	11.22095537	1.876851905	7.886739865	8.395641053	0	0	1.056163654	0	3.40100157
Zm00001d053585	1.688230517	2.002135626	0	0.863150413	0	13.80179476	1.049455132	8.569037955	1.052286519	0	3.001056628	0
Zm00001d032072	0	0	0	1.726300825	3.75370381	0	0	0	0	1.056163654	0	0
Zm00001d050452	0	8.008542505	6.797570204	1.726300825	7.507407619	0.985842483	1.049455132	0	2.104573037	0	1.000352209	1.13366719
Zm00001d008570	0	0	0	29.34711403	75.07407619	15.77347973	0	0	0	9.505472882	12.00422651	3.40100157
Zm00001d025654	58.24395284	48.05125503	163.1416849	400.5017915	349.0944543	163.6498522	29.38474369	22.49372463	98.91493274	52.80818268	92.03240326	45.3466876
Zm00001d040388	0	0	0	2.589451238	1.876851905	0.985842483	0	0	0	0	1.000352209	0
Zm00001d045685	0	17.01815282	0.971081458	0	3.75370381	11.8301098	5.247275658	6.426778466	18.94115733	0	1.000352209	2.26733438
Zm00001d026509	0	11.01174594	3.884325831	0	14.07638929	12.81595228	0	12.85355693	15.78429778	0	0	5.668335949
Zm00001d040213	0	0	0	3.452601651	3.75370381	2.957527449	0	0	0	0	1.000352209	1.13366719
Zm00001d038884	4.220576293	1.001067813	7.768651662	23.30506114	5.630555714	0.985842483	0	1.071129744	8.418292148	2.112327307	3.001056628	1.13366719
Zm00001d034672	10.1293831	27.02883095	24.27703644	50.06272394	53.49027929	75.9098712	22.03855777	20.35146514	33.67316859	9.505472882	9.003169884	19.27234223
Zm00001d025289	1.688230517	2.002135626	1.942162915	2.589451238	6.568981667	0.985842483	3.148365395	0	1.052286519	0	1.000352209	1.13366719
Zm00001d037795	1.688230517	6.006406879	3.884325831	10.35780495	3.75370381	5.915054899	3.148365395	1.071129744	2.104573037	3.168490961	1.000352209	0
Zm00001d001201	0	0	0	3.452601651	0	1.971684966	0	0	0	1.056163654	0	0
Zm00001d008761	5.064691552	1.001067813	0.971081458	3.452601651	0	1.971684966	0	0	0	0	1.000352209	0
Zm00001d007718	3.376461034	8.008542505	3.884325831	25.03136197	25.33750071	16.75932221	2.098910263	8.569037955	9.470578667	2.112327307	2.000704419	10.20300471
Zm00001d028470	5.064691552	9.009610318	2.913244373	8.631504127	1.876851905	4.929212416	1.049455132	1.071129744	19.99344385	1.056163654	0	2.26733438
Zm00001d048644	183.1730111	145.1548329	289.3822744	664.6258178	1426.407448	1178.081767	45.12657066	83.54812006	102.0717923	149.9752388	296.104254	241.4711114
Zm00001d029356	0	63.06727222	5.826488746	56.10477683	16.89166714	9.858424831	0	0	4.209146074	5.280818268	1.000352209	11.3366719
Zm00001d016468	0.844115259	2.002135626	5.826488746	3.452601651	5.630555714	5.915054899	1.049455132	0	1.052286519	2.112327307	1.000352209	0
Zm00001d022798	5.90880681	25.02669533	12.62405895	3.452601651	5.630555714	0.985842483	2.098910263	4.284518978	4.209146074	0	1.000352209	1.13366719
Zm00001d036438	4.220576293	2.002135626	2.913244373	1.726300825	13.13796333	5.915054899	0	0	4.209146074	1.056163654	0	3.40100157
Zm00001d014843	4.220576293	5.005339065	20.39271061	40.5680694	54.42870524	31.54695946	1.049455132	3.213389233	7.36600563	3.168490961	21.0073964	2.26733438
Zm00001d008782	13.50584414	19.02028845	14.56622187	18.98930908	24.39907476	35.49032939	8.395641053	20.35146514	12.62743822	1.056163654	12.00422651	3.40100157
Zm00001d034822	5.90880681	5.005339065	0	3.452601651	0.938425952	0.985842483	3.148365395	17.13807591	0	0	0	1.13366719
Zm00001d042141	3.376461034	17.01815282	12.62405895	18.98930908	7.507407619	13.80179476	2.098910263	12.85355693	9.470578667	5.280818268	1.000352209	2.26733438
Zm00001d018847	10.97349836	17.01815282	5.826488746	81.1361388	13.13796333	5.915054899	5.247275658	5.355648722	2.104573037	4.224654614	8.002817674	9.069337519
Zm00001d032643	12.66172888	2.002135626	0	9.49465454	37.5370381	22.67437711	0	0	0	1.056163654	8.002817674	5.668335949
Zm00001d053424	43.04987819	27.02883095	100.9924716	162.2722776	243.0523217	210.9702914	17.84073724	20.35146514	10.52286519	20.06710942	74.02606349	36.27735008
Zm00001d011212	9.285267845	2.002135626	7.768651662	29.34711403	20.64537095	9.858424831	1.049455132	5.355648722	7.36600563	4.224654614	4.001408837	4.53466876
Zm00001d025735	1.688230517	20.02135626	11.65297749	13.8104066	26.27592667	30.56111698	16.79128211	11.78242719	9.470578667	5.280818268	3.001056628	6.802003139
Zm00001d038115	20.25876621	8.008542505	19.42162915	37.97861816	46.92129762	51.26380912	0	8.569037955	4.209146074	1.056163654	22.0077486	5.668335949
Zm00001d040275	2.532345776	8.008542505	5.826488746	3.452601651	9.384259524	1.971684966	4.197820527	1.071129744	2.104573037	2.112327307	1.000352209	0
Zm00001d049303	32.92049509	281.3000555	170.9103366	197.6614445	123.8722257	394.3369932	30.43419882	110.3263637	67.34633719	9.505472882	0	142.8420659
Zm00001d021638	48.11456974	70.07474692	133.0381597	413.4490477	496.4273288	316.4554371	18.89019237	37.48954105	102.0717923	41.19038249	121.0426173	98.62904552
Zm00001d049111	1.688230517	27.02883095	5.826488746	14.67355702	1.876851905	159.7064823	13.64291671	28.9205031	32.62088208	8.449309229	11.0038743	18.13867504
Zm00001d005124	129.9937498	191.2039523	135.9514041	4.315752064	84.45833572	24.64606208	193.0997442	109.2552339	115.751517	9.505472882	9.003169884	5.668335949
Zm00001d002052	2642.924875	8657.234448	6461.57602	11976.21198	13136.08648	8922.860315	5385.803736	4202.041987	4410.132799	2130.282089	3035.068603	2107.487306
Zm00001d015862	0	0	0	4.315752064	0	0.985842483	0	0	0	0	1.000352209	0
Zm00001d029545	13.50584414	30.03203439	18.4505477	25.03136197	28.15277857	31.54695946	23.0880129	26.77824361	10.52286519	8.449309229	3.001056628	6.802003139
Zm00001d020558	3.376461034	4.004271252	8.73973312	0	6.568981667	2.957527449	2.098910263	1.071129744	3.156859556	0	2.000704419	0
Zm00001d017976	10.1293831	12.01281376	20.39271061	112.2095537	126.6875036	58.1647065	1.049455132	7.497908211	11.5751517	3.168490961	49.01725826	11.3366719
Zm00001d008849	7.597037328	24.02562751	14.56622187	100.9885983	126.6875036	134.0745777	3.148365395	10.71129744	7.36600563	5.280818268	54.0190193	18.13867504
Zm00001d052261	194.9906247	482.5146859	489.4250547	264.1240263	520.8264036	479.1194468	317.9849049	272.0669551	378.8231467	43.3027098	37.01303174	191.5897551
Zm00001d015216	0	0	0	0	12.19953738	1.971684966	0	0	0	0	3.001056628	0
Zm00001d048493	0.844115259	2.002135626	1.942162915	4.315752064	8.445833572	11.8301098	2.098910263	0	0	2.112327307	2.000704419	1.13366719
Zm00001d015053	381.5400969	425.4538206	278.7003784	1325.799034	5214.833018	1535.942589	139.5775325	290.2761607	391.4505849	702.3488296	829.2919815	209.7284301
Zm00001d013567	0	0	0	4.315752064	0.938425952	0	0	0	0	0	0	1.13366719
Zm00001d052967	0	0	0	4.315752064	0.938425952	0	0	0	0	1.056163654	0	0
Zm00001d047516	0	13.01388157	1.942162915	5.178902476	0.938425952	13.80179476	5.247275658	6.426778466	5.261432593	1.056163654	1.000352209	2.26733438
Zm00001d021492	20.25876621	26.02776314	35.93001394	66.46258178	107.9189845	126.1878378	23.0880129	32.13389233	27.35944948	8.449309229	27.00950965	29.47534694
Zm00001d018181	5.064691552	90.09610318	11.65297749	9.49465454	46.92129762	110.4143581	29.38474369	38.5606708	9.470578667	11.61780019	3.001056628	21.53967661
Zm00001d026053	3.376461034	20.02135626	7.768651662	25.89451238	23.46064881	18.73100718	3.148365395	0	12.62743822	0	9.003169884	5.668335949
Zm00001d045086	0	0	0	6.042052889	3.75370381	0	0	0	0	0	1.000352209	1.13366719
Zm00001d029274	0	4.004271252	1.942162915	2.589451238	16.89166714	16.75932221	7.346185922	1.071129744	0	0	0	7.935670329
Zm00001d009814	1898.415217	3357.581445	3741.576857	6488.301652	8580.966909	6185.175739	626.5247136	1035.782463	1515.292587	600.9571189	2093.737174	1905.694546
Zm00001d053120	10.97349836	68.07261129	96.13706432	159.6828264	163.2861157	71.96650127	3.148365395	11.78242719	47.35289333	20.06710942	26.00915744	39.67835165
Zm00001d032618	191.6141637	103.1099847	262.1919936	1009.022832	924.3495631	645.7268264	34.63201935	101.7573257	118.9083766	105.6163654	289.1017885	163.2480753
Zm00001d029501	0	1.001067813	3.884325831	12.94725619	20.64537095	5.915054899	0	0	3.156859556	2.112327307	2.000704419	4.53466876
Zm00001d038706	1.688230517	17.01815282	12.62405895	15.53670743	13.13796333	25.63190456	12.59346158	7.497908211	10.52286519	1.056163654	4.001408837	6.802003139
Zm00001d049242	27.01168828	53.05659409	33.01676956	128.6094115	196.1310241	84.78245355	13.64291671	16.06694617	17.88887082	19.01094576	47.01655384	22.6733438
ZeamMp003	0	0	0	7.768353715	0	1.971684966	0	0	0	0	1.000352209	1.13366719
Zm00001d015747	5.064691552	1.001067813	2.913244373	6.042052889	2.815277857	0.985842483	2.098910263	6.426778466	6.313719111	1.056163654	0	1.13366719
Zm00001d043740	0.844115259	5.005339065	1.942162915	25.89451238	6.568981667	1.971684966	0	0	2.104573037	1.056163654	2.000704419	4.53466876
Zm00001d008266	5.064691552	0	3.884325831	5.178902476	1.876851905	7.886739865	0	1.071129744	0	1.056163654	0	2.26733438
Zm00001d017366	4.220576293	2.002135626	2.913244373	6.042052889	10.32268548	2.957527449	2.098910263	3.213389233	1.052286519	1.056163654	2.000704419	1.13366719
Zm00001d031922	13.50584414	2.002135626	9.710814577	30.21026445	42.22916786	21.68853463	1.049455132	2.142259489	0	3.168490961	16.00563535	1.13366719
Zm00001d040048	5.064691552	0	2.913244373	20.71560991	18.76851905	11.8301098	2.098910263	16.06694617	9.470578667	1.056163654	10.00352209	0
Zm00001d046311	0	2.002135626	0.971081458	5.178902476	0.938425952	3.943369932	3.148365395	5.355648722	1.052286519	0	0	2.26733438
Zm00001d005869	2.532345776	8.008542505	3.884325831	4.315752064	12.19953738	2.957527449	0	9.6401677	2.104573037	0	2.000704419	2.26733438
Zm00001d024926	8.441152586	9.009610318	11.65297749	12.94725619	40.35231595	22.67437711	3.148365395	4.284518978	3.156859556	3.168490961	0	13.60400628
Zm00001d020938	0	0	0	10.35780495	3.75370381	0	0	0	0	1.056163654	2.000704419	0
Zm00001d031134	0	0	0	5.178902476	0	0	0	0	0	0	1.000352209	0
Zm00001d003471	6.752922069	7.007474692	0.971081458	24.16821156	11.26111143	13.80179476	10.49455132	3.213389233	4.209146074	0	3.001056628	7.935670329
Zm00001d002014	0	5.005339065	8.73973312	14.67355702	3.75370381	0.985842483	0	0	7.36600563	3.168490961	0	1.13366719
Zm00001d020309	10.1293831	10.01067813	12.62405895	39.70491899	24.39907476	14.78763725	5.247275658	7.497908211	7.36600563	4.224654614	2.000704419	11.3366719
Zm00001d034745	2134.767489	2357.5147	2683.098068	4313.162612	5151.020053	5495.086001	468.0569887	694.0920744	822.8880575	529.1379904	910.3205105	1851.278521
Zm00001d031451	0	24.02562751	10.68189604	0.863150413	14.07638929	0	11.54400645	9.6401677	8.418292148	1.056163654	0	2.26733438
Zm00001d052605	0	1.001067813	0	4.315752064	0.938425952	9.858424831	4.197820527	2.142259489	2.104573037	0	0	3.40100157
Zm00001d045787	170.5112822	204.2178339	140.8068114	6.905203302	141.7023188	17.7451647	185.7535583	111.3974934	97.86264623	17.95478211	13.00457872	5.668335949
Zm00001d026981	5.064691552	14.01494938	15.53730332	6.042052889	6.568981667	6.900897382	3.148365395	8.569037955	4.209146074	2.112327307	0	2.26733438
Zm00001d028708	1.688230517	2.002135626	8.73973312	32.79971568	21.58379691	13.80179476	1.049455132	2.142259489	2.104573037	2.112327307	3.001056628	10.20300471
Zm00001d018712	5.064691552	6.006406879	1.942162915	5.178902476	12.19953738	6.900897382	5.247275658	3.213389233	5.261432593	3.168490961	0	2.26733438
Zm00001d012908	1.688230517	0	0.971081458	3.452601651	3.75370381	11.8301098	1.049455132	0	3.156859556	3.168490961	1.000352209	0
Zm00001d020312	1.688230517	3.003203439	1.942162915	1084.116918	1223.707442	0.985842483	6.29673079	0	3.156859556	1.056163654	1.000352209	510.1502354
Zm00001d049286	32.07637983	21.02242407	67.00462058	367.7020758	176.4240791	54.22133657	6.29673079	27.84937335	77.86920237	49.63969172	56.01972372	27.20801256
Zm00001d021761	75.12625802	14.01494938	32.04568811	83.72559003	52.55185333	16.75932221	10.49455132	6.426778466	9.470578667	13.7301275	19.00669198	1.13366719
Zm00001d028120	5.90880681	28.02989877	41.75650268	29.34711403	19.706945	3.943369932	0	6.426778466	18.94115733	4.224654614	2.000704419	5.668335949
Zm00001d052162	4.220576293	8.008542505	5.826488746	3.452601651	7.507407619	7.886739865	8.395641053	10.71129744	9.470578667	2.112327307	2.000704419	0
Zm00001d047139	2.532345776	22.02349189	10.68189604	1.726300825	11.26111143	1.971684966	2.098910263	1.071129744	4.209146074	0	0	3.40100157
Zm00001d036901	11.81761362	11.01174594	26.21919936	55.24162641	62.87453881	82.81076858	3.148365395	9.6401677	23.15030341	0	31.01091849	13.60400628
Zm00001d052297	31.23226457	23.0245597	34.95893248	70.77833384	70.38194643	42.39122677	5.247275658	8.569037955	17.88887082	10.56163654	21.0073964	9.069337519
Zm00001d027673	0	3.003203439	8.73973312	3.452601651	3.75370381	1.971684966	1.049455132	0	0	0	2.000704419	0
Zm00001d038549	244.793425	143.1526973	195.187373	1430.240234	1114.850031	1391.023744	114.3906094	84.61924981	143.1109665	185.884803	449.158142	247.1394474
Zm00001d033325	0.844115259	7.007474692	2.913244373	12.94725619	0	30.56111698	1.049455132	5.355648722	1.052286519	0	3.001056628	6.802003139
Zm00001d047438	1.688230517	9.009610318	0.971081458	5.178902476	19.706945	3.943369932	1.049455132	1.071129744	2.104573037	0	2.000704419	4.53466876
Zm00001d012162	2.532345776	1.001067813	0.971081458	8.631504127	0.938425952	0	0	2.142259489	0	1.056163654	0	1.13366719
Zm00001d011839	7.597037328	20.02135626	35.93001394	119.9779074	45.04444572	35.49032939	5.247275658	10.71129744	14.73201126	2.112327307	16.00563535	27.20801256
Zm00001d002068	13.50584414	16.01708501	14.56622187	63.00998013	17.8300931	11.8301098	2.098910263	7.497908211	10.52286519	4.224654614	1.000352209	15.87134066
Zm00001d017425	104.6702921	125.1334766	341.8206731	870.9187664	679.4203895	292.7952175	64.01676303	74.97908211	219.9278824	61.25749191	226.0795993	128.1043925
Zm00001d037153	5.90880681	13.01388157	6.797570204	12.08410578	15.01481524	20.70269215	2.098910263	1.071129744	11.5751517	2.112327307	2.000704419	6.802003139
Zm00001d042509	3.376461034	5.005339065	0.971081458	4.315752064	4.692129762	0	0	0	4.209146074	0	2.000704419	0
Zm00001d034920	8.441152586	1.001067813	1.942162915	17.26300825	19.706945	0.985842483	1.049455132	0	8.418292148	2.112327307	2.000704419	4.53466876
Zm00001d003501	16.03818991	8.008542505	3.884325831	20.71560991	19.706945	19.71684966	4.197820527	0	7.36600563	3.168490961	8.002817674	2.26733438
Zm00001d031475	0	0	0	0.863150413	11.26111143	1.971684966	0	0	0	1.056163654	1.000352209	1.13366719
Zm00001d031191	12.66172888	36.03844127	45.64082851	38.84176857	49.73657548	62.10807644	14.69237184	34.27615182	39.9868877	13.7301275	8.002817674	12.47033909
Zm00001d028374	0	2.002135626	27.19028082	32.79971568	69.44352048	31.54695946	4.197820527	9.6401677	14.73201126	10.56163654	15.00528314	4.53466876
Zm00001d036792	30.38814931	41.04378034	28.16136227	105.3043504	83.51990976	121.2586254	6.29673079	6.426778466	14.73201126	21.12327307	10.00352209	39.67835165
Zm00001d034418	6.752922069	7.007474692	23.30595499	36.25231733	44.10601976	26.61774704	2.098910263	7.497908211	4.209146074	5.280818268	11.0038743	7.935670329
Zm00001d038682	3.376461034	10.01067813	3.884325831	10.35780495	12.19953738	5.915054899	0	1.071129744	2.104573037	1.056163654	1.000352209	4.53466876
Zm00001d037359	40.51753241	19.02028845	36.90109539	52.65217518	38.47546405	17.7451647	26.23637829	8.569037955	3.156859556	4.224654614	17.00598756	3.40100157
Zm00001d036164	0.844115259	0	0.971081458	34.52601651	3.75370381	0	0	0	8.418292148	0	2.000704419	6.802003139
Zm00001d000186	0	0	0	7.768353715	5.630555714	9.858424831	0	0	0	3.168490961	1.000352209	1.13366719
Zm00001d019726	2.532345776	17.01815282	4.855407289	4.315752064	18.76851905	20.70269215	5.247275658	7.497908211	7.36600563	1.056163654	0	9.069337519
Zm00001d049932	3.376461034	1.001067813	0.971081458	3.452601651	4.692129762	0.985842483	0	1.071129744	1.052286519	1.056163654	1.000352209	0
Zm00001d027947	26.16757302	45.04805159	100.9924716	165.7248792	69.44352048	67.03728885	4.197820527	5.355648722	26.30716296	12.67396384	8.002817674	48.74768916
Zm00001d032120	5.90880681	10.01067813	16.50838478	18.98930908	30.96805643	34.50448691	4.197820527	4.284518978	4.209146074	2.112327307	6.002113256	11.3366719
Zm00001d032132	3.376461034	17.01815282	2.913244373	17.26300825	13.13796333	20.70269215	1.049455132	6.426778466	1.052286519	1.056163654	5.001761046	5.668335949
Zm00001d009112	64.15275965	43.04591596	100.0213901	230.4611602	152.9634302	40.41954181	29.38474369	21.42259489	50.50975289	25.34792769	40.01408837	31.74268132
Zm00001d048774	1.688230517	18.01922064	20.39271061	31.07341486	40.35231595	22.67437711	7.346185922	3.213389233	4.209146074	4.224654614	4.001408837	13.60400628
Zm00001d002984	0	0	0	15.53670743	15.95324119	0	0	0	0	1.056163654	5.001761046	1.13366719
Zm00001d029319	1.688230517	0	4.855407289	12.08410578	7.507407619	2.957527449	1.049455132	0	3.156859556	0	4.001408837	1.13366719
Zm00001d034414	38.8293019	28.02989877	64.09137621	108.756952	137.948615	81.8249261	47.22548093	11.78242719	28.411736	19.01094576	24.00845302	32.87634851
Zm00001d030981	286.1550727	525.5606019	550.6031865	0	1935.034314	544.1850507	138.5280774	260.2845279	208.3527307	157.3683844	159.0560013	255.0751177
Zm00001d003496	0	0	0	6.905203302	0.938425952	0.985842483	0	0	0	0	2.000704419	0
Zm00001d044640	0	0	0	3.452601651	0.938425952	4.929212416	0	0	0	1.056163654	0	1.13366719
Zm00001d012043	0	1.001067813	0.971081458	1.726300825	7.507407619	8.872582348	3.148365395	2.142259489	1.052286519	2.112327307	2.000704419	0
Zm00001d008153	5.064691552	3.003203439	0	3.452601651	0.938425952	8.872582348	7.346185922	1.071129744	5.261432593	0	3.001056628	0
Zm00001d048417	96.22913948	235.2509361	486.5118103	1129.86389	700.0657605	189.2817568	28.33528856	26.77824361	207.3004442	172.1546755	220.077486	75.95570172
Zm00001d038950	0	0	0	4.315752064	9.384259524	8.872582348	0	0	0	3.168490961	2.000704419	0
Zm00001d007773	741.9773123	684.7303842	1575.094124	6564.258889	4755.942727	3171.455268	184.7041032	298.8451987	1235.384373	520.6886812	1877.661097	984.0231208
Zm00001d044684	0	4.004271252	0.971081458	5.178902476	0.938425952	2.957527449	1.049455132	1.071129744	0	0	1.000352209	1.13366719
Zm00001d052792	2.532345776	18.01922064	1.942162915	8.631504127	13.13796333	14.78763725	9.445096185	3.213389233	8.418292148	5.280818268	1.000352209	2.26733438
Zm00001d008326	19.41465095	12.01281376	3.884325831	23.30506114	5.630555714	6.900897382	1.049455132	6.426778466	9.470578667	4.224654614	3.001056628	1.13366719
Zm00001d024784	3.376461034	51.05445847	12.62405895	17.26300825	12.19953738	61.12223395	12.59346158	29.99163284	15.78429778	1.056163654	1.000352209	19.27234223
Zm00001d017510	25.32345776	5.005339065	14.56622187	46.61012229	26.27592667	24.64606208	2.098910263	1.071129744	3.156859556	9.505472882	12.00422651	1.13366719
Zm00001d012098	3.376461034	7.007474692	1.942162915	5.178902476	4.692129762	7.886739865	4.197820527	3.213389233	7.36600563	1.056163654	3.001056628	0
Zm00001d013482	8.441152586	2.002135626	3.884325831	46.61012229	65.68981667	48.30628167	3.148365395	0	2.104573037	4.224654614	32.0112707	1.13366719
Zm00001d005717	0.844115259	0	7.768651662	6.905203302	0.938425952	0.985842483	7.346185922	0	2.104573037	1.056163654	1.000352209	0
Zm00001d041574	0	0	0	5.178902476	2.815277857	0.985842483	0	0	0	2.112327307	0	0
Zm00001d020583	24.4793425	58.06193316	70.88894642	254.6293718	239.2986179	206.041079	16.79128211	32.13389233	69.45091022	21.12327307	72.02535907	71.42103296
Zm00001d002696	26.16757302	29.03096658	29.13244373	56.10477683	49.73657548	65.06560388	17.84073724	13.92468668	32.62088208	8.449309229	18.00633977	13.60400628
Zm00001d051496	21.10288147	28.02989877	26.21919936	57.83107765	62.87453881	70.98065878	16.79128211	32.13389233	31.56859556	7.393145575	13.00457872	24.94067818
Zm00001d038908	17.72642043	37.03950908	43.6986656	30.21026445	119.180096	72.95234375	5.247275658	1.071129744	17.88887082	2.112327307	13.00457872	37.41101727
Zm00001d011627	12.66172888	3.003203439	0.971081458	27.62081321	19.706945	10.84426731	1.049455132	2.142259489	9.470578667	3.168490961	6.002113256	4.53466876
Zm00001d012700	11.81761362	15.0160172	9.710814577	25.89451238	34.72176024	17.7451647	2.098910263	5.355648722	12.62743822	5.280818268	13.00457872	0
Zm00001d004078	140.9672482	24.02562751	54.38056163	369.4283766	224.2838026	202.097709	13.64291671	22.49372463	47.35289333	33.79723691	116.0408563	37.41101727
Zm00001d038366	37.14107138	39.04164471	60.20705038	70.77833384	113.5495402	79.85324113	25.18692316	10.71129744	22.09801689	13.7301275	28.00986186	20.40600942
Zm00001d025333	42.20576293	102.1089169	92.25273849	316.7762015	215.8379691	139.0037901	30.43419882	44.98744927	73.6600563	44.35887345	42.01479279	72.55470015
Zm00001d046330	7.597037328	1.001067813	19.42162915	15.53670743	38.47546405	6.900897382	1.049455132	1.071129744	3.156859556	0	12.00422651	2.26733438
Zm00001d018631	16.03818991	28.02989877	46.61190997	115.6621553	118.24167	50.27796664	13.64291671	26.77824361	31.56859556	17.95478211	21.0073964	28.34167975
Zm00001d031192	5.90880681	24.02562751	11.65297749	13.8104066	27.21435262	40.41954181	3.148365395	19.2803354	19.99344385	1.056163654	8.002817674	10.20300471
Zm00001d003023	232.1316961	149.1591041	407.8542123	957.2338077	1201.185219	1143.57728	76.61022461	109.2552339	130.4835283	102.4478744	471.1658906	206.3274286
Zm00001d022078	34.6087256	48.05125503	40.78542123	88.0413421	113.5495402	58.1647065	29.38474369	24.63598412	38.93460119	19.01094576	21.0073964	21.53967661
Zm00001d008968	43.89399345	27.02883095	65.06245767	138.104066	145.4560226	79.85324113	48.27493606	31.06276259	31.56859556	26.40409134	39.01373616	20.40600942
Zm00001d013751	1049.235266	816.8713355	1993.630233	7936.668045	5246.7395	2396.583076	218.2866674	395.2468757	1592.109503	926.2555242	1547.544868	1217.558562
Zm00001d036623	2.532345776	3.003203439	0	5.178902476	3.75370381	0	1.049455132	1.071129744	0	0	1.000352209	1.13366719
Zm00001d011787	6.752922069	5.005339065	8.73973312	3.452601651	6.568981667	3.943369932	1.049455132	3.213389233	0	0	0	3.40100157
Zm00001d031599	15.19407466	16.01708501	16.50838478	88.0413421	34.72176024	14.78763725	11.54400645	5.355648722	10.52286519	17.95478211	9.003169884	5.668335949
Zm00001d034415	8.441152586	21.02242407	36.90109539	37.11546775	49.73657548	14.78763725	6.29673079	8.569037955	10.52286519	2.112327307	14.00493093	7.935670329
Zm00001d004810	32.07637983	18.01922064	33.98785102	39.70491899	81.64305786	50.27796664	15.74182698	16.06694617	22.09801689	6.336981921	24.00845302	10.20300471
Zm00001d005823	33.76461034	70.07474692	83.51300537	512.7113452	685.9893712	457.4309122	56.67057711	65.33891441	77.86920237	89.77391055	58.02042814	247.1394474
Zm00001d048151	16.03818991	2.002135626	22.33487353	20.71560991	24.39907476	11.8301098	1.049455132	0	4.209146074	1.056163654	9.003169884	3.40100157
Zm00001d000294	114.7996752	108.1153238	698.2075681	2454.799774	992.8546576	267.1633129	13.64291671	40.70293029	659.7836471	253.4792769	399.1405315	233.5354411
Zm00001d018786	41.36164767	57.06086535	115.5586935	312.4604494	345.3407505	169.5649071	25.18692316	51.41422773	42.09146074	61.25749191	56.01972372	80.49037048
Zm00001d006905	0	7.007474692	7.768651662	6.905203302	10.32268548	19.71684966	0	1.071129744	7.36600563	0	1.000352209	7.935670329
Zm00001d035962	1.688230517	15.0160172	0	17.26300825	15.01481524	12.81595228	6.29673079	1.071129744	2.104573037	3.168490961	1.000352209	6.802003139
Zm00001d014914	0	159.1697823	110.7032862	26.75766279	103.2268548	104.4993032	0	2.142259489	4.209146074	1.056163654	2.000704419	53.28235792
Zm00001d004908	28.69991879	26.02776314	55.35164309	108.756952	74.13565024	15.77347973	7.346185922	13.92468668	33.67316859	21.12327307	23.00810081	3.40100157
Zm00001d034925	0	44.04698378	35.93001394	5.178902476	44.10601976	30.56111698	2.098910263	1.071129744	6.313719111	0	0	19.27234223
Zm00001d014424	2.532345776	1.001067813	5.826488746	2.589451238	1.876851905	8.872582348	3.148365395	4.284518978	1.052286519	1.056163654	1.000352209	1.13366719
Zm00001d051166	30.38814931	62.06620441	145.6622187	339.2181122	316.249546	58.1647065	7.346185922	47.12970875	50.50975289	64.42598287	29.01021407	78.2230361
Zm00001d022712	1.688230517	3.003203439	4.855407289	9.49465454	12.19953738	3.943369932	0	1.071129744	4.209146074	1.056163654	5.001761046	0
Zm00001d049559	0.844115259	2.002135626	0	2.589451238	5.630555714	4.929212416	4.197820527	4.284518978	1.052286519	0	2.000704419	1.13366719
Zm00001d013153	7.597037328	2.002135626	13.59514041	38.84176857	62.87453881	48.30628167	3.148365395	3.213389233	8.418292148	10.56163654	12.00422651	13.60400628
Zm00001d032368	21.10288147	2.002135626	29.13244373	95.80969581	193.3157462	136.0462627	0	18.20920565	14.73201126	22.17943673	45.01584942	35.14368289
Zm00001d008792	5.064691552	0	0.971081458	6.042052889	6.568981667	0	0	0	0	0	3.001056628	0
Zm00001d039944	13.50584414	39.04164471	36.90109539	37.11546775	77.88935405	25.63190456	15.74182698	55.69874671	53.66661245	8.449309229	13.00457872	12.47033909
Zm00001d035246	256.6110386	25.02669533	69.91786496	1681.417004	1297.843092	625.0241343	8.395641053	16.06694617	37.88231467	484.779117	368.129613	17.00500785
Zm00001d027537	335.9578729	2949.145777	1020.606612	1119.506085	1189.924108	2329.545788	1269.840709	3243.380866	2662.284892	726.6405937	124.043674	269.8127912
Zm00001d041376	26.16757302	7.007474692	1.942162915	11.22095537	1.876851905	3.943369932	1.049455132	1.071129744	2.104573037	1.056163654	3.001056628	0
Zm00001d007381	8.441152586	0	10.68189604	131.1988627	9.384259524	106.4709882	0	2.142259489	4.209146074	6.336981921	51.01796267	2.26733438
Zm00001d016696	68.37333595	156.1665788	155.3730332	182.1247371	281.5277857	176.4658045	87.10477593	83.54812006	99.96721926	27.46025499	64.02254139	63.48536263
Zm00001d031632	5.064691552	1.001067813	0.971081458	3.452601651	5.630555714	3.943369932	1.049455132	5.355648722	1.052286519	2.112327307	1.000352209	0
Zm00001d046370	10.97349836	26.02776314	29.13244373	75.95723632	32.84490833	53.23549409	7.346185922	20.35146514	34.72545511	6.336981921	6.002113256	27.20801256
Zm00001d033624	798.5330346	1340.429802	2744.2762	6465.859742	5655.893215	3204.973913	711.5305793	850.4770171	1615.259806	836.4816136	1451.511056	1423.88599
Zm00001d031157	0	0	0	63.00998013	12.19953738	1.971684966	0	0	0	12.67396384	6.002113256	0
Zm00001d016806	5.064691552	3.003203439	17.47946624	38.84176857	43.16759381	21.68853463	6.29673079	7.497908211	0	0	16.00563535	9.069337519
Zm00001d046986	10.97349836	15.0160172	12.62405895	15.53670743	19.706945	17.7451647	4.197820527	6.426778466	13.67972474	5.280818268	2.000704419	5.668335949
Zm00001d036261	136.7466719	42.04484815	102.9346345	409.996446	440.1217717	234.630511	11.54400645	57.8410062	32.62088208	33.79723691	197.0693852	31.74268132
Zm00001d036936	5.90880681	10.01067813	0	6.042052889	7.507407619	12.81595228	0	1.071129744	0	2.112327307	2.000704419	2.26733438
Zm00001d029721	24.4793425	24.02562751	13.59514041	56.96792724	42.22916786	26.61774704	4.197820527	16.06694617	9.470578667	9.505472882	13.00457872	7.935670329
Zm00001d036726	44.73810871	80.08542505	269.9606453	483.3642311	295.604175	62.10807644	8.395641053	20.35146514	149.4246856	72.8752921	70.02465465	61.21802825
Zm00001d012584	0	6.006406879	0.971081458	6.905203302	3.75370381	2.957527449	5.247275658	6.426778466	0	0	0	3.40100157
Zm00001d008795	16.88230517	11.01174594	7.768651662	141.5566677	84.45833572	54.22133657	10.49455132	8.569037955	22.09801689	24.29176403	19.00669198	24.94067818
Zm00001d003174	92.00856319	50.05339065	145.6622187	457.4697187	306.8652864	127.1736803	56.67057711	47.12970875	75.76462934	68.65063748	89.03134663	58.95069387
Zm00001d050218	362.9695612	1361.452226	1393.501892	2936.437704	2412.693124	1538.900116	521.5792004	675.8828687	864.9795182	405.566843	373.1313741	896.7307472
Zm00001d039946	1.688230517	6.006406879	0	3.452601651	6.568981667	21.68853463	1.049455132	7.497908211	2.104573037	0	1.000352209	6.802003139
Zm00001d041004	4.220576293	24.02562751	15.53730332	8.631504127	8.445833572	31.54695946	18.89019237	27.84937335	17.88887082	6.336981921	1.000352209	4.53466876
Zm00001d021883	1.688230517	6.006406879	3.884325831	16.39985784	15.95324119	18.73100718	17.84073724	1.071129744	7.36600563	2.112327307	9.003169884	1.13366719
Zm00001d022547	0	20.02135626	0	12.94725619	19.706945	6.900897382	6.29673079	2.142259489	9.470578667	1.056163654	3.001056628	5.668335949
Zm00001d015795	4.220576293	6.006406879	14.56622187	16.39985784	19.706945	19.71684966	5.247275658	4.284518978	1.052286519	5.280818268	7.002465465	1.13366719
Zm00001d004366	18.57053569	27.02883095	55.35164309	170.9037817	161.4092638	45.34875422	19.9396475	23.56485438	17.88887082	28.51641865	42.01479279	21.53967661
Zm00001d026147	15.19407466	133.1420191	122.3562637	183.8510379	353.7865841	139.9896326	19.9396475	35.34728157	8.418292148	12.67396384	25.00880523	128.1043925
Zm00001d036122	28.69991879	60.06406879	92.25273849	201.1140462	243.0523217	220.8287162	24.13746803	48.2008385	49.45746637	21.12327307	80.02817674	61.21802825
Zm00001d018491	3.376461034	10.01067813	28.16136227	55.24162641	76.9509281	47.32043919	0	16.06694617	21.04573037	8.449309229	13.00457872	22.6733438
Zm00001d021093	16.03818991	28.02989877	25.2481179	56.10477683	44.10601976	19.71684966	9.445096185	16.06694617	7.36600563	8.449309229	14.00493093	6.802003139
Zm00001d028214	654.1893254	364.388684	579.7356303	1924.82542	1462.067634	770.9288218	167.9128211	188.518835	297.7970848	295.725823	377.1327829	345.7684929
Zm00001d020198	0	0	0	0	7.507407619	0.985842483	0	0	0	1.056163654	1.000352209	0
Zm00001d040526	28.69991879	9.009610318	12.62405895	55.24162641	66.62824262	29.57527449	17.84073724	2.142259489	9.470578667	12.67396384	22.0077486	2.26733438
Zm00001d040764	0	7.007474692	1.942162915	11.22095537	9.384259524	1.971684966	1.049455132	3.213389233	2.104573037	0	0	5.668335949
Zm00001d049724	3.376461034	6.006406879	21.36379207	19.85245949	28.15277857	16.75932221	11.54400645	9.6401677	2.104573037	4.224654614	5.001761046	6.802003139
Zm00001d047698	1.688230517	6.006406879	0	7.768353715	4.692129762	0.985842483	1.049455132	3.213389233	0	0	0	3.40100157
Zm00001d039754	176.4200891	284.3032589	255.3944234	555.8688658	462.6439945	546.1567356	215.138302	236.7196735	228.3461745	119.3464929	87.03064221	180.2530832
Zm00001d050860	0	0	3.884325831	0.863150413	5.630555714	10.84426731	5.247275658	1.071129744	2.104573037	0	2.000704419	2.26733438
Zm00001d016947	0.844115259	45.04805159	29.13244373	56.96792724	38.47546405	74.92402872	17.84073724	29.99163284	31.56859556	1.056163654	15.00528314	26.07434537
Zm00001d036262	81.03506483	43.04591596	84.48408682	219.2402048	259.9439888	126.1878378	10.49455132	36.41841131	6.313719111	26.40409134	101.0355731	21.53967661
Zm00001d002899	0	2.002135626	5.826488746	52.65217518	15.01481524	43.37706926	0	4.284518978	0	0	25.00880523	2.26733438
Zm00001d036739	0	0	0	0	0.938425952	7.886739865	0	0	0	1.056163654	0	1.13366719
Zm00001d008982	35.45284086	30.03203439	19.42162915	94.9465454	51.61342738	43.37706926	5.247275658	6.426778466	7.36600563	13.7301275	13.00457872	20.40600942
Zm00001d002128	9.285267845	83.08862849	33.01676956	95.80969581	102.2884288	90.69750845	22.03855777	49.27196824	28.411736	15.8424548	6.002113256	49.88135635
Zm00001d046235	2.532345776	1.001067813	2.913244373	0	4.692129762	3.943369932	1.049455132	0	7.36600563	0	1.000352209	1.13366719
Zm00001d031407	683.7333595	410.4378034	909.9033259	2059.476885	2133.980616	2002.246083	116.4895196	351.3305562	336.7316859	172.1546755	952.3353032	409.2538555
Zm00001d009619	26.16757302	142.1516295	272.8738896	482.5010807	448.5676053	225.7579286	40.92875014	41.77406003	196.777579	64.42598287	110.038743	112.2330518
Zm00001d017851	0	0	0	8.631504127	8.445833572	0	0	0	0	2.112327307	1.000352209	1.13366719
Zm00001d039466	14.3499594	61.0651366	20.39271061	38.84176857	55.36713119	139.0037901	36.73092961	64.26778466	44.19603378	12.67396384	18.00633977	27.20801256
Zm00001d038346	186.5494722	330.3523783	181.5922326	210.6087007	417.5995488	282.9367927	181.5557378	96.401677	95.75807319	62.31365556	69.02430244	95.22804395
Zm00001d040265	0	126.1345444	24.27703644	19.85245949	35.66018619	106.4709882	13.64291671	35.34728157	19.99344385	5.280818268	0	35.14368289
Zm00001d011628	39.67341715	38.0405769	61.17813184	201.9771966	201.7615798	163.6498522	25.18692316	14.99581642	18.94115733	35.90956422	73.02571128	31.74268132
Zm00001d010885	0	0	4.855407289	4.315752064	1.876851905	10.84426731	0	2.142259489	0	4.224654614	0	0
Zm00001d019291	1.688230517	2.002135626	0	4.315752064	1.876851905	6.900897382	2.098910263	2.142259489	1.052286519	1.056163654	0	2.26733438
Zm00001d037005	10.97349836	27.02883095	43.6986656	119.9779074	46.92129762	38.44785684	9.445096185	7.497908211	4.209146074	10.56163654	28.00986186	12.47033909
Zm00001d024924	2.532345776	0	0	1.726300825	0.938425952	5.915054899	0	4.284518978	0	0	1.000352209	1.13366719
Zm00001d041298	5.064691552	24.02562751	11.65297749	26.75766279	18.76851905	26.61774704	6.29673079	11.78242719	4.209146074	5.280818268	7.002465465	5.668335949
Zm00001d040285	14.3499594	107.114256	158.2862776	485.090532	297.4810269	114.357728	18.89019237	23.56485438	108.3855114	103.5040381	59.02078035	61.21802825
Zm00001d038993	22.79111198	26.02776314	60.20705038	97.53599664	100.4115769	34.50448691	2.098910263	7.497908211	27.35944948	7.393145575	29.01021407	21.53967661
Zm00001d023480	5.90880681	17.01815282	13.59514041	36.25231733	53.49027929	22.67437711	3.148365395	6.426778466	2.104573037	5.280818268	18.00633977	4.53466876
Zm00001d047005	2.532345776	4.004271252	2.913244373	13.8104066	16.89166714	2.957527449	1.049455132	0	2.104573037	0	5.001761046	3.40100157
ENSRNA049468238	0	0	0	4.315752064	3.75370381	4.929212416	0	0	0	1.056163654	0	2.26733438
Zm00001d032468	52.33514603	73.07795036	45.64082851	43.15752064	68.50509453	67.03728885	45.12657066	44.98744927	54.71889896	7.393145575	7.002465465	30.60901413
Zm00001d011629	53.17926129	42.04484815	86.42624974	283.9764858	280.5893598	157.7347973	27.28583342	66.41004415	47.35289333	45.4150371	84.02958558	51.01502354
Zm00001d044272	212.7170452	75.08008598	201.0138618	756.1197615	587.4546462	217.8711888	12.59346158	24.63598412	63.13719111	62.31365556	258.09087	70.28736577
Zm00001d039923	8.441152586	17.01815282	32.04568811	98.39914705	89.15046548	111.4002006	9.445096185	17.13807591	23.15030341	19.01094576	34.01197512	21.53967661
Zm00001d045178	0	0	0	8.631504127	2.815277857	8.872582348	0	0	0	0	5.001761046	0
Zm00001d022607	12.66172888	10.01067813	19.42162915	41.43121981	70.38194643	40.41954181	3.148365395	12.85355693	27.35944948	16.89861846	11.0038743	10.20300471
Zm00001d005620	0	0	0	4.315752064	8.445833572	4.929212416	0	0	0	0	0	4.53466876
Zm00001d007379	525.0396909	252.2690889	829.3035649	2977.868924	2049.52228	1266.807591	82.9069554	167.0962401	460.9014951	291.5011684	756.2662702	531.6899121
Zm00001d051529	335.9578729	1684.797129	1012.83796	1053.043504	2198.732006	1786.346579	712.5800344	714.4435395	881.8161025	275.6587136	200.0704419	790.1660313
Zm00001d003019	43.89399345	45.04805159	95.16598286	134.6514644	241.1754698	213.9278188	17.84073724	16.06694617	25.25487645	21.12327307	68.02395023	58.95069387
Zm00001d022496	29.54403405	6.006406879	8.73973312	18.98930908	26.27592667	4.929212416	23.0880129	2.142259489	1.052286519	1.056163654	7.002465465	4.53466876
Zm00001d009642	5.064691552	3.003203439	0.971081458	6.905203302	2.815277857	6.900897382	5.247275658	0	2.104573037	0	3.001056628	1.13366719
Zm00001d017014	37.14107138	20.02135626	62.1492133	70.77833384	101.3500029	61.12223395	7.346185922	18.20920565	42.09146074	10.56163654	20.00704419	28.34167975
Zm00001d003363	0	0	0	10.35780495	7.507407619	2.957527449	0	0	0	4.224654614	1.000352209	0
Zm00001d046519	4.220576293	4.004271252	7.768651662	0.863150413	5.630555714	1.971684966	0	0	0	0	1.000352209	1.13366719
Zm00001d003021	155.3172076	160.1708501	302.0063334	625.7840492	822.9995603	779.8014041	45.12657066	104.970715	108.3855114	95.05472882	329.1158769	137.17373
Zm00001d018220	173.8877433	264.2819027	383.5771758	744.8988062	831.4453938	562.9160579	56.67057711	168.1673699	192.5684329	78.15611036	195.0686808	266.4117896
Zm00001d022120	1.688230517	1.001067813	0	6.905203302	0.938425952	8.872582348	1.049455132	5.355648722	0	1.056163654	2.000704419	1.13366719
Zm00001d018472	5.064691552	16.01708501	4.855407289	13.8104066	8.445833572	33.51864443	5.247275658	4.284518978	6.313719111	2.112327307	3.001056628	9.069337519
Zm00001d022001	0	2.002135626	3.884325831	3.452601651	11.26111143	1.971684966	4.197820527	6.426778466	1.052286519	1.056163654	2.000704419	1.13366719
Zm00001d021726	72.59391224	101.1078491	150.517626	486.8168328	259.0055629	119.2869405	51.42330145	29.99163284	65.24176415	60.20132825	105.036982	53.28235792
Zm00001d011641	57.39983759	7.007474692	24.27703644	107.8938016	85.39676167	79.85324113	6.29673079	10.71129744	26.30716296	8.449309229	40.01408837	20.40600942
Zm00001d006397	212.7170452	214.228512	840.9565424	1828.152574	1329.749575	628.9675042	57.72003224	117.8242719	568.23472	193.2779486	396.1394749	368.4418367
Zm00001d019598	4.220576293	2.002135626	0	5.178902476	0.938425952	10.84426731	3.148365395	1.071129744	0	1.056163654	1.000352209	2.26733438
Zm00001d031351	227.0670046	129.1377479	345.704999	786.330026	893.3815067	674.3162584	23.0880129	142.460256	131.5358148	71.81912844	372.1310219	153.0450706
Zm00001d023517	4.220576293	2.002135626	0.971081458	3.452601651	0	4.929212416	1.049455132	1.071129744	0	0	1.000352209	1.13366719
Zm00001d014081	0.844115259	10.01067813	13.59514041	29.34711403	21.58379691	6.900897382	0	1.071129744	12.62743822	5.280818268	6.002113256	3.40100157
Zm00001d045928	5.90880681	8.008542505	17.47946624	12.08410578	24.39907476	12.81595228	8.395641053	12.85355693	12.62743822	8.449309229	4.001408837	0
Zm00001d020353	10.1293831	27.02883095	24.27703644	7.768353715	20.64537095	9.858424831	29.38474369	19.2803354	11.5751517	1.056163654	2.000704419	6.802003139
Zm00001d001433	0	24.02562751	12.62405895	12.08410578	24.39907476	50.27796664	0	2.142259489	16.8365843	2.112327307	2.000704419	18.13867504
Zm00001d039042	42.20576293	64.06834004	61.17813184	344.3970147	31.90648238	24.64606208	52.47275658	68.55230364	70.50319674	36.96572788	38.01338395	27.20801256
Zm00001d018184	0	0	0	6.905203302	33.78333429	46.33459671	0	0	0	1.056163654	2.000704419	19.27234223
Zm00001d036984	3.376461034	5.005339065	3.884325831	3.452601651	4.692129762	0	1.049455132	4.284518978	1.052286519	1.056163654	1.000352209	0
Zm00001d031395	216.0935062	134.143087	368.0398725	878.6871202	971.2708607	827.1218433	38.82983987	108.1841042	180.9932812	126.7396384	417.1468713	138.3073972
Zm00001d016760	14.3499594	9.009610318	20.39271061	39.70491899	28.15277857	22.67437711	13.64291671	5.355648722	12.62743822	4.224654614	12.00422651	6.802003139
Zm00001d014649	13.50584414	5.005339065	8.73973312	44.88382146	57.2439831	5.915054899	2.098910263	1.071129744	8.418292148	3.168490961	12.00422651	12.47033909
Zm00001d011639	44.73810871	17.01815282	64.09137621	123.430509	91.02731738	34.50448691	10.49455132	8.569037955	21.04573037	24.29176403	29.01021407	10.20300471
Zm00001d038512	0.844115259	2.002135626	0	0	2.815277857	5.915054899	4.197820527	2.142259489	1.052286519	0	0	2.26733438
Zm00001d038178	20.25876621	21.02242407	18.4505477	54.378476	137.0101891	101.5417758	7.346185922	26.77824361	36.83002815	20.06710942	32.0112707	22.6733438
Zm00001d047976	0.844115259	0	0.971081458	7.768353715	3.75370381	0.985842483	1.049455132	2.142259489	4.209146074	2.112327307	0	1.13366719
Zm00001d039183	470.172199	450.4805159	750.6459668	1316.304379	1417.023188	1063.724039	375.7049371	336.3347397	435.6466187	304.1751322	292.1028451	376.377507
Zm00001d010215	0	0	0	1.726300825	0.938425952	9.858424831	0	0	0	1.056163654	1.000352209	1.13366719
Zm00001d011434	0	2.002135626	3.884325831	1.726300825	7.507407619	2.957527449	0	7.497908211	1.052286519	1.056163654	2.000704419	0
Zm00001d009277	5.064691552	6.006406879	0	4.315752064	2.815277857	0.985842483	6.29673079	4.284518978	4.209146074	1.056163654	1.000352209	0
Zm00001d043284	16.88230517	11.01174594	13.59514041	15.53670743	23.46064881	18.73100718	11.54400645	1.071129744	9.470578667	11.61780019	2.000704419	1.13366719
Zm00001d042013	23.63522724	3.003203439	8.73973312	25.89451238	26.27592667	3.943369932	5.247275658	8.569037955	21.04573037	5.280818268	9.003169884	0
Zm00001d009566	0	0	0	7.768353715	4.692129762	8.872582348	0	0	0	1.056163654	0	4.53466876
Zm00001d043665	161.2260144	104.1110526	165.0838478	680.1625252	860.5365984	391.3794658	32.53310908	77.1213416	97.86264623	136.2451113	224.0788949	134.9063956
Zm00001d014366	9.285267845	11.01174594	3.884325831	10.35780495	26.27592667	12.81595228	12.59346158	2.142259489	4.209146074	4.224654614	5.001761046	3.40100157
Zm00001d028469	47.27045448	29.03096658	50.4962358	132.0620131	94.78102119	114.357728	10.49455132	16.06694617	10.52286519	21.12327307	26.00915744	40.81201884
Zm00001d014554	0	0	0	8.631504127	13.13796333	5.915054899	0	0	0	0	7.002465465	0
Zm00001d026063	4.220576293	4.004271252	5.826488746	6.905203302	4.692129762	8.872582348	3.148365395	0	2.104573037	1.056163654	3.001056628	1.13366719
Zm00001d039347	0	0	0	5.178902476	0.938425952	1.971684966	0	0	0	1.056163654	1.000352209	0
Zm00001d004664	89.47621741	481.5136181	179.6500697	356.4811205	411.0305672	660.5144637	179.4568275	190.6610945	205.1958711	44.35887345	60.02113256	263.0107881
Zm00001d022574	32.07637983	24.02562751	49.52515434	50.92587435	54.42870524	29.57527449	24.13746803	29.99163284	19.99344385	14.78629115	13.00457872	6.802003139
Zm00001d005383	7.597037328	9.009610318	8.73973312	16.39985784	9.384259524	191.2534417	3.148365395	14.99581642	7.36600563	31.68490961	5.001761046	19.27234223
Zm00001d016823	10.1293831	6.006406879	1.942162915	15.53670743	10.32268548	2.957527449	2.098910263	7.497908211	3.156859556	6.336981921	0	1.13366719
Zm00001d016718	0	0	0	11.22095537	13.13796333	3.943369932	0	0	0	2.112327307	4.001408837	1.13366719
Zm00001d011182	0.844115259	1.001067813	2.913244373	3.452601651	0.938425952	3.943369932	1.049455132	4.284518978	6.313719111	1.056163654	0	1.13366719
Zm00001d023611	201.7435468	277.2957842	336.9652658	138.104066	205.5152836	270.1208404	110.1927888	182.0920565	155.7384047	27.46025499	42.01479279	89.559708
Zm00001d002346	0.844115259	0	0.971081458	7.768353715	4.692129762	57.17886402	11.54400645	6.426778466	8.418292148	15.8424548	1.000352209	1.13366719
Zm00001d015091	109.7349836	155.165511	178.6789882	503.2166906	486.1046433	308.5686972	22.03855777	24.63598412	122.0652362	102.4478744	167.058819	65.75269701
Zm00001d008063	2.532345776	5.005339065	6.797570204	21.57876032	15.01481524	29.57527449	2.098910263	3.213389233	3.156859556	5.280818268	4.001408837	7.935670329
Zm00001d053539	4.220576293	2.002135626	11.65297749	4.315752064	0.938425952	18.73100718	0	4.284518978	1.052286519	0	5.001761046	1.13366719
Zm00001d054034	4.220576293	6.006406879	1.942162915	10.35780495	10.32268548	7.886739865	4.197820527	4.284518978	5.261432593	2.112327307	3.001056628	2.26733438
Zm00001d032783	32.92049509	3.003203439	10.68189604	40.5680694	24.39907476	28.58943201	3.148365395	3.213389233	7.36600563	9.505472882	9.003169884	5.668335949
Zm00001d042993	165.4465907	164.1751213	234.0306313	562.7740691	515.1958479	320.398807	89.20368619	62.12552518	102.0717923	109.84102	155.0545924	97.49537833
Zm00001d037198	1.688230517	1.001067813	6.797570204	18.12615867	16.89166714	5.915054899	0	2.142259489	1.052286519	3.168490961	3.001056628	4.53466876
Zm00001d002021	126.6172888	105.1121204	169.9392551	452.2908163	449.5060312	553.057633	80.80804514	81.40586057	102.0717923	129.9081294	169.0595234	78.2230361
Zm00001d028986	1.688230517	1.001067813	0	5.178902476	5.630555714	4.929212416	2.098910263	2.142259489	1.052286519	0	4.001408837	0
Zm00001d028821	5.064691552	3.003203439	2.913244373	1.726300825	7.507407619	18.73100718	7.346185922	0	7.36600563	1.056163654	5.001761046	1.13366719
Zm00001d015202	7.597037328	11.01174594	3.884325831	29.34711403	26.27592667	8.872582348	5.247275658	0	11.5751517	3.168490961	8.002817674	5.668335949
Zm00001d047124	159.5377839	107.114256	157.3151962	573.1318741	591.20835	190.2675992	90.25314132	79.26360109	56.823472	85.54925594	165.0581145	103.1637143
Zm00001d021059	0	2.002135626	0	5.178902476	0.938425952	1.971684966	2.098910263	0	6.313719111	0	1.000352209	1.13366719
Zm00001d009178	314.0108762	640.6834004	760.3567814	676.7099236	410.0921412	800.5040963	764.0033359	1005.79083	984.9401814	154.1998934	177.062341	162.1144082
Zm00001d033174	2045.291272	2242.391901	4121.269707	12065.11647	9036.103496	4432.347804	922.4710607	1185.740627	3120.029528	1897.926085	2381.83861	2402.240775
Zm00001d039997	12.66172888	55.05872972	84.48408682	117.3884561	121.9953738	270.1208404	57.72003224	118.8954016	91.54892711	31.68490961	9.003169884	92.96070957
Zm00001d051814	34.6087256	60.06406879	74.77327225	183.8510379	195.1925981	139.0037901	26.23637829	69.62343339	68.39862371	41.19038249	60.02113256	34.0100157
Zm00001d003301	10.97349836	3.003203439	19.42162915	36.25231733	37.5370381	10.84426731	4.197820527	0	9.470578667	2.112327307	11.0038743	9.069337519
Zm00001d025864	0.844115259	2.002135626	6.797570204	32.79971568	10.32268548	7.886739865	5.247275658	1.071129744	1.052286519	1.056163654	0	12.47033909
Zm00001d019327	0	2.002135626	4.855407289	14.67355702	7.507407619	31.54695946	5.247275658	1.071129744	3.156859556	2.112327307	3.001056628	9.069337519
Zm00001d014043	7.597037328	5.005339065	0.971081458	3.452601651	11.26111143	1.971684966	4.197820527	2.142259489	0	1.056163654	0	3.40100157
Zm00001d029803	252.3904623	581.6203994	626.3475402	427.2594543	545.2254783	570.8027977	393.5456744	475.5816065	506.1498154	130.964293	120.0422651	154.1787378
Zm00001d014029	3.376461034	4.004271252	0	31.07341486	30.02963048	8.872582348	1.049455132	2.142259489	0	1.056163654	5.001761046	12.47033909
Zm00001d003045	32.07637983	77.08222161	46.61190997	12.94725619	169.8550974	103.5134607	11.54400645	8.569037955	21.04573037	29.5725823	24.00845302	21.53967661
Zm00001d053367	0.844115259	1.001067813	5.826488746	0.863150413	6.568981667	0.985842483	0	6.426778466	4.209146074	0	0	2.26733438
Zm00001d008651	8.441152586	7.007474692	4.855407289	39.70491899	20.64537095	18.73100718	2.098910263	20.35146514	13.67972474	10.56163654	9.003169884	1.13366719
Zm00001d020148	125.7731735	89.09503536	179.6500697	405.680694	439.1833457	360.8183488	34.63201935	56.76987645	83.13063497	44.35887345	199.0700896	73.68836734
Zm00001d013245	658.4099017	592.6321453	817.6505874	3806.49332	2740.203781	1280.609386	345.2707383	380.2510593	599.8033156	566.1037183	601.2116778	896.7307472
Zm00001d024336	4.220576293	4.004271252	4.855407289	5.178902476	2.815277857	0	4.197820527	0	0	2.112327307	0	0
Zm00001d047694	3.376461034	103.1099847	16.50838478	47.4732727	38.47546405	99.57009079	18.89019237	46.05857901	35.77774163	6.336981921	2.000704419	40.81201884
ZeamMp101	0	0	0	6.042052889	7.507407619	2.957527449	0	0	0	1.056163654	0	3.40100157
Zm00001d008909	27.85580353	20.02135626	29.13244373	17.26300825	59.120835	11.8301098	25.18692316	8.569037955	16.8365843	15.8424548	4.001408837	3.40100157
Zm00001d044120	7.597037328	6.006406879	2.913244373	40.5680694	20.64537095	10.84426731	7.346185922	6.426778466	9.470578667	5.280818268	7.002465465	6.802003139
Zm00001d025724	51.49103078	27.02883095	20.39271061	100.1254479	135.1333371	45.34875422	9.445096185	20.35146514	50.50975289	29.5725823	23.00810081	21.53967661
Zm00001d000070	319.919683	176.1879351	143.7200557	329.7234577	328.4490833	348.988239	55.62112198	108.1841042	136.7972474	42.24654614	151.0531836	72.55470015
Zm00001d041404	0	6.006406879	0.971081458	3.452601651	1.876851905	6.900897382	1.049455132	2.142259489	0	0	1.000352209	2.26733438
Zm00001d010929	0	0	0	12.94725619	15.95324119	9.858424831	0	0	0	0	9.003169884	1.13366719
Zm00001d031053	14.3499594	22.02349189	3.884325831	69.91518343	20.64537095	76.89571368	13.64291671	19.2803354	19.99344385	13.7301275	27.00950965	3.40100157
Zm00001d015665	0	3.003203439	4.855407289	7.768353715	6.568981667	0.985842483	0	1.071129744	2.104573037	0	4.001408837	0
ZeamMp098	0	0	0	12.08410578	7.507407619	7.886739865	0	0	0	1.056163654	5.001761046	1.13366719
Zm00001d038703	0	0	0	0.863150413	0	10.84426731	0	0	0	1.056163654	2.000704419	0
Zm00001d007235	18.57053569	1.001067813	15.53730332	23.30506114	25.33750071	21.68853463	1.049455132	5.355648722	11.5751517	3.168490961	13.00457872	2.26733438
Zm00001d002958	0	11.01174594	0.971081458	1.726300825	15.95324119	6.900897382	1.049455132	3.213389233	9.470578667	1.056163654	1.000352209	4.53466876
Zm00001d043734	1234.096508	745.7955207	759.3857	1387.945864	1046.344937	548.1284206	781.8440731	613.7573435	394.6074445	194.3341123	444.1563809	153.0450706
Zm00001d024930	7.597037328	5.005339065	2.913244373	6.042052889	6.568981667	2.957527449	1.049455132	5.355648722	2.104573037	1.056163654	3.001056628	0
Zm00001d039424	3.376461034	2.002135626	3.884325831	6.905203302	9.384259524	15.77347973	2.098910263	6.426778466	2.104573037	4.224654614	2.000704419	2.26733438
Zm00001d013333	0.844115259	7.007474692	6.797570204	11.22095537	29.09120452	3.943369932	1.049455132	3.213389233	1.052286519	0	5.001761046	6.802003139
Zm00001d032008	0.844115259	13.01388157	7.768651662	4.315752064	0.938425952	6.900897382	0	2.142259489	2.104573037	0	1.000352209	2.26733438
Zm00001d022181	670.2275153	2313.467716	1467.304083	4169.879644	3170.941293	3709.725264	698.9371177	1259.648579	1419.534514	675.9447383	648.2282316	1617.74308
Zm00001d041580	9.285267845	0	3.884325831	11.22095537	10.32268548	1.971684966	0	1.071129744	0	4.224654614	2.000704419	0
Zm00001d019317	330.8931814	656.7004854	409.7963752	816.5402904	766.6940031	1134.704698	263.4132381	337.4058695	308.3199499	128.8519657	199.0700896	396.7835165
Zm00001d052335	33.76461034	42.04484815	10.68189604	37.97861816	10.32268548	67.03728885	29.38474369	24.63598412	34.72545511	2.112327307	15.00528314	13.60400628
Zm00001d049722	5.064691552	10.01067813	0.971081458	12.94725619	19.706945	9.858424831	1.049455132	1.071129744	5.261432593	1.056163654	9.003169884	1.13366719
Zm00001d042293	171.3553975	208.2221051	191.3030472	179.5352858	338.7717688	516.5814611	112.2916991	83.54812006	65.24176415	49.63969172	58.02042814	168.9164113
Zm00001d039374	60.77629862	31.03310221	31.07460665	152.7776231	95.71944715	102.5276182	25.18692316	12.85355693	31.56859556	27.46025499	40.01408837	26.07434537
Zm00001d050247	21.94699672	88.09396755	121.3851822	214.0613024	343.4638986	129.1453653	13.64291671	39.63180054	45.2483203	34.85340057	95.03345988	53.28235792
Zm00001d036293	407.7076699	471.50294	805.0265285	2841.491159	1631.922731	963.168106	159.51718	212.0836894	661.8882202	391.8367155	513.1806834	548.6949199
Zm00001d022608	0.844115259	12.01281376	1.942162915	12.94725619	8.445833572	6.900897382	0	11.78242719	10.52286519	1.056163654	1.000352209	5.668335949
Zm00001d018435	21.10288147	25.02669533	15.53730332	18.98930908	31.90648238	25.63190456	17.84073724	6.426778466	3.156859556	4.224654614	4.001408837	12.47033909
Zm00001d010700	16.03818991	20.02135626	39.81433977	77.68353715	78.82778	91.68335093	39.879295	24.63598412	34.72545511	22.17943673	27.00950965	17.00500785
Zm00001d008223	0	0	0	6.042052889	9.384259524	0	0	0	0	2.112327307	2.000704419	0
Zm00001d019089	6.752922069	9.009610318	5.826488746	14.67355702	9.384259524	11.8301098	8.395641053	0	6.313719111	4.224654614	1.000352209	4.53466876
Zm00001d036398	10.1293831	16.01708501	7.768651662	24.16821156	16.89166714	21.68853463	7.346185922	0	3.156859556	7.393145575	6.002113256	3.40100157
Zm00001d027736	0	0	0	0	1.876851905	5.915054899	0	0	0	1.056163654	1.000352209	0
Zm00001d024961	411.0841309	440.4698378	468.0612626	1637.396333	2305.712565	1791.275792	118.5884299	381.322189	426.17604	201.7272578	432.1521544	909.2010863
Zm00001d020395	108.8908684	331.3534461	334.0520215	256.3556726	473.905106	309.5545397	125.9346158	86.7615093	63.13719111	106.672529	108.0380386	64.61902982
Zm00001d009216	4.220576293	2.002135626	1.942162915	19.85245949	15.01481524	7.886739865	3.148365395	5.355648722	9.470578667	3.168490961	6.002113256	2.26733438
Zm00001d003173	32.92049509	34.03630564	20.39271061	56.10477683	69.44352048	82.81076858	6.29673079	5.355648722	44.19603378	2.112327307	19.00669198	35.14368289
Zm00001d023208	9748.687122	14287.23983	10073.99904	13146.64394	18006.51717	16761.2939	4853.729984	3969.606833	6503.130685	2960.426721	3265.149611	6695.438423
Zm00001d012443	0	0	2.913244373	6.905203302	1.876851905	2.957527449	0	2.142259489	3.156859556	3.168490961	0	0
Zm00001d033463	4.220576293	16.01708501	38.84325831	46.61012229	69.44352048	25.63190456	0	1.071129744	13.67972474	2.112327307	18.00633977	18.13867504
Zm00001d012563	0	14.01494938	4.855407289	7.768353715	11.26111143	25.63190456	11.54400645	9.6401677	16.8365843	2.112327307	1.000352209	9.069337519
Zm00001d017615	6.752922069	25.02669533	57.29380601	79.40983797	76.9509281	17.7451647	9.445096185	7.497908211	27.35944948	23.23560038	8.002817674	15.87134066
Zm00001d044404	0	5.005339065	0.971081458	3.452601651	5.630555714	2.957527449	2.098910263	11.78242719	5.261432593	1.056163654	0	2.26733438
Zm00001d027900	16.88230517	51.05445847	61.17813184	208.0192495	183.9314867	72.95234375	34.63201935	26.77824361	45.2483203	34.85340057	31.01091849	60.08436106
Zm00001d045316	0.844115259	3.003203439	0	13.8104066	6.568981667	11.8301098	4.197820527	6.426778466	2.104573037	1.056163654	1.000352209	6.802003139
Zm00001d048913	0	0	0	0.863150413	18.76851905	4.929212416	0	0	0	1.056163654	0	5.668335949
Zm00001d032517	73.4380275	74.07901817	75.7443537	100.1254479	188.6236164	154.7772698	58.76948737	49.27196824	103.1240788	43.3027098	25.00880523	52.14869073
Zm00001d037611	0.844115259	4.004271252	1.942162915	2.589451238	11.26111143	1.971684966	0	0	0	1.056163654	1.000352209	2.26733438
Zm00001d031381	211.0288147	133.1420191	302.0063334	630.0998013	779.8319664	676.2879434	38.82983987	79.26360109	97.86264623	102.4478744	331.1165813	131.505394
Zm00001d012628	20.25876621	27.02883095	33.01676956	57.83107765	44.10601976	68.02313133	9.445096185	17.13807591	14.73201126	6.336981921	15.00528314	24.94067818
Zm00001d010179	0.844115259	5.005339065	1.942162915	4.315752064	4.692129762	2.957527449	2.098910263	1.071129744	26.30716296	1.056163654	0	2.26733438
Zm00001d009975	11.81761362	47.05018722	33.01676956	36.25231733	80.70463191	23.66021959	18.89019237	24.63598412	27.35944948	10.56163654	14.00493093	13.60400628
Zm00001d043258	7.597037328	6.006406879	19.42162915	36.25231733	42.22916786	18.73100718	1.049455132	4.284518978	2.104573037	8.449309229	10.00352209	7.935670329
Zm00001d031384	77.65860379	53.05659409	120.4141008	268.4397784	326.5722314	211.9561339	12.59346158	51.41422773	44.19603378	39.07805518	104.0366298	75.95570172
Zm00001d043283	30.38814931	23.0245597	15.53730332	22.44191073	54.42870524	26.61774704	3.148365395	9.6401677	7.36600563	19.01094576	9.003169884	0
Zm00001d031372	741.9773123	461.4922618	1191.516949	2302.022151	2476.506088	2420.243296	133.2808017	358.8284644	371.457141	257.7039315	1184.417016	514.6849042
Zm00001d006193	215.2493909	302.3224796	427.2758414	252.9030709	1046.344937	456.4450697	303.2925331	196.0167432	315.6859556	130.964293	231.0813603	115.6340534
Zm00001d036364	73.4380275	87.09289974	156.3441147	319.3656527	490.7967731	330.2572318	46.17602579	73.90795236	62.08490459	42.24654614	209.0736117	58.95069387
Zm00001d008695	0	15.0160172	0.971081458	12.08410578	9.384259524	26.61774704	0	3.213389233	1.052286519	0	3.001056628	10.20300471
ENSRNA049463828	0	0	0	0.863150413	0.938425952	5.915054899	0	0	0	1.056163654	1.000352209	0
ENSRNA049463047	0	0	0	3.452601651	8.445833572	3.943369932	0	0	0	2.112327307	0	2.26733438
Zm00001d007347	48.958685	18.01922064	38.84325831	39.70491899	14.07638929	3.943369932	1.049455132	7.497908211	2.104573037	0	0	15.87134066
Zm00001d028988	3.376461034	5.005339065	15.53730332	56.10477683	69.44352048	13.80179476	0	2.142259489	1.052286519	9.505472882	15.00528314	13.60400628
Zm00001d004135	23.63522724	0	29.13244373	8.631504127	45.04444572	0	2.098910263	33.20502208	2.104573037	0	0	14.73767347
Zm00001d013616	10.1293831	8.008542505	22.33487353	65.59943137	57.2439831	54.22133657	0	1.071129744	9.470578667	0	46.01620163	2.26733438
Zm00001d015397	10.1293831	20.02135626	53.40948018	135.5146148	85.39676167	13.80179476	11.54400645	13.92468668	19.99344385	16.89861846	37.01303174	10.20300471
Zm00001d044116	18.57053569	18.01922064	10.68189604	52.65217518	23.46064881	10.84426731	16.79128211	10.71129744	12.62743822	13.7301275	10.00352209	0
Zm00001d053133	83.5674106	76.08115379	122.3562637	208.0192495	242.1138957	195.1968117	43.0276604	32.13389233	34.72545511	39.07805518	92.03240326	45.3466876
Zm00001d024962	34.6087256	29.03096658	20.39271061	145.0092693	220.5300988	258.2907306	7.346185922	13.92468668	34.72545511	19.01094576	22.0077486	130.3717268
Zm00001d052876	48.958685	154.1644432	109.7322047	83.72559003	128.5643555	190.2675992	71.36294895	73.90795236	92.60121363	29.5725823	41.01444058	39.67835165
Zm00001d028004	213.5611604	136.1452226	320.4568811	943.4234011	638.1296476	218.8570312	15.74182698	18.20920565	175.7318486	202.7834215	173.0609322	117.9013877
Zm00001d038638	87.7879869	70.07474692	161.199522	337.4918114	277.7740819	269.1349979	27.28583342	32.13389233	81.02606193	44.35887345	100.0352209	98.62904552
Zm00001d041363	380.6959816	249.2658855	360.2712208	1172.15826	1126.111143	806.4191512	131.1818915	124.2510504	169.4181295	212.2888944	199.0700896	443.2638712
Zm00001d051316	18.57053569	10.01067813	9.710814577	26.75766279	20.64537095	13.80179476	7.346185922	14.99581642	2.104573037	12.67396384	3.001056628	1.13366719
Zm00001d034643	2.532345776	15.0160172	29.13244373	12.94725619	25.33750071	31.54695946	3.148365395	3.213389233	6.313719111	1.056163654	8.002817674	10.20300471
Zm00001d044639	27.01168828	56.05979753	44.66974706	91.49394375	274.9588041	253.3615182	8.395641053	14.99581642	8.418292148	5.280818268	103.0362776	62.35169544
Zm00001d043935	65.84099017	83.08862849	84.48408682	176.0826842	176.4240791	147.8763725	37.78038474	36.41841131	63.13719111	54.92050999	51.01796267	31.74268132
Zm00001d025226	31.23226457	12.01281376	13.59514041	38.84176857	30.02963048	11.8301098	0	4.284518978	2.104573037	16.89861846	2.000704419	3.40100157
Zm00001d050507	0	9.009610318	1.942162915	6.042052889	0.938425952	0.985842483	1.049455132	2.142259489	1.052286519	0	0	2.26733438
Zm00001d007395	4.220576293	2.002135626	2.913244373	0	6.568981667	0.985842483	2.098910263	0	0	1.056163654	1.000352209	0
Zm00001d013099	9.285267845	7.007474692	14.56622187	53.51532559	29.09120452	8.872582348	1.049455132	1.071129744	5.261432593	6.336981921	11.0038743	7.935670329
Zm00001d020951	18.57053569	2.002135626	8.73973312	14.67355702	7.507407619	4.929212416	1.049455132	2.142259489	8.418292148	1.056163654	2.000704419	4.53466876
Zm00001d019122	1.688230517	67.07154348	5.826488746	0	0.938425952	48.30628167	13.64291671	23.56485438	15.78429778	8.449309229	4.001408837	1.13366719
Zm00001d044202	15.19407466	27.02883095	17.47946624	30.21026445	77.88935405	64.0797614	14.69237184	28.9205031	23.15030341	2.112327307	5.001761046	40.81201884
Zm00001d000434	263.3639607	345.3683955	257.3365863	558.458317	673.7898338	503.7655089	76.61022461	137.1046073	102.0717923	208.0642398	127.0447306	146.2430675
Zm00001d036664	1.688230517	2.002135626	2.913244373	6.042052889	0	4.929212416	1.049455132	3.213389233	1.052286519	0	3.001056628	0
Zm00001d047740	0.844115259	9.009610318	11.65297749	3.452601651	15.95324119	3.943369932	4.197820527	5.355648722	6.313719111	0	2.000704419	4.53466876
Zm00001d010465	1.688230517	17.01815282	5.826488746	2.589451238	1.876851905	6.900897382	5.247275658	2.142259489	11.5751517	2.112327307	1.000352209	0
Zm00001d050317	74.28214276	86.09183193	49.52515434	66.46258178	20.64537095	172.5224345	20.98910263	16.06694617	35.77774163	31.68490961	10.00352209	30.60901413
Zm00001d039510	1.688230517	1.001067813	1.942162915	3.452601651	7.507407619	3.943369932	2.098910263	0	2.104573037	1.056163654	3.001056628	0
Zm00001d032787	38.8293019	44.04698378	44.66974706	34.52601651	61.93611286	27.60358953	18.89019237	13.92468668	24.20258993	14.78629115	15.00528314	4.53466876
Zm00001d035392	0	0	0	0	0	925.7060916	0	0	0	257.7039315	0	0
Zm00001d051440	13.50584414	18.01922064	15.53730332	16.39985784	9.384259524	67.03728885	13.64291671	16.06694617	18.94115733	5.280818268	7.002465465	13.60400628
Zm00001d016635	81.87918009	129.1377479	155.3730332	196.7982941	322.8185276	249.4181482	67.16512843	198.1590027	119.9606631	41.19038249	69.02430244	104.2973815
Zm00001d011626	47.27045448	24.02562751	27.19028082	145.8724198	134.1949112	96.61256334	15.74182698	28.9205031	24.20258993	27.46025499	38.01338395	39.67835165
Zm00001d027312	112.2673294	151.1612398	80.59976099	197.6614445	161.4092638	227.7296136	66.1156733	58.91213594	83.13063497	50.69585537	54.0190193	58.95069387
Zm00001d043286	177.2642043	102.1089169	106.8189604	247.7241685	241.1754698	139.9896326	69.26403869	59.98326569	64.18947763	72.8752921	46.01620163	56.68335949
Zm00001d050864	75.97037328	190.2028845	387.4615016	668.0784195	644.6986293	236.6021959	97.59932725	94.25941751	230.4507476	158.424548	118.0415607	156.4460722
Zm00001d027443	32.07637983	79.08435723	122.3562637	209.7455503	252.4365812	74.92402872	74.51131435	71.76569288	102.0717923	60.20132825	68.02395023	21.53967661
Zm00001d040067	146.0319397	147.1569685	174.7946624	491.9957353	489.8583472	206.041079	81.85750027	35.34728157	111.542371	81.32460133	135.0475483	115.6340534
Zm00001d002139	79.34683431	243.2594786	147.6043816	209.7455503	199.8847279	540.2416807	97.59932725	260.2845279	143.1109665	32.74107326	46.01620163	187.0550863
Zm00001d009519	10.1293831	7.007474692	3.884325831	12.08410578	6.568981667	7.886739865	12.59346158	3.213389233	3.156859556	1.056163654	3.001056628	3.40100157
Zm00001d047752	13.50584414	4.004271252	6.797570204	58.69422807	13.13796333	2.957527449	7.346185922	2.142259489	1.052286519	2.112327307	12.00422651	6.802003139
Zm00001d011618	0	0	0	2.589451238	3.75370381	0.985842483	0	0	0	0	2.000704419	0
Zm00001d004079	90.32033267	13.01388157	56.32272455	186.4404891	136.0717631	104.4993032	9.445096185	11.78242719	23.15030341	35.90956422	65.0228936	18.13867504
Zm00001d015780	21.10288147	54.05766191	17.47946624	30.21026445	29.09120452	55.20717905	35.68147448	22.49372463	15.78429778	6.336981921	1.000352209	24.94067818
Zm00001d035322	0	0	0	0.863150413	2.815277857	7.886739865	0	0	0	2.112327307	0	1.13366719
Zm00001d049062	10.1293831	2.002135626	7.768651662	5.178902476	2.815277857	2.957527449	0	0	1.052286519	0	3.001056628	0
Zm00001d020887	0.844115259	4.004271252	5.826488746	11.22095537	6.568981667	4.929212416	6.29673079	3.213389233	4.209146074	0	3.001056628	3.40100157
Zm00001d016697	53.17926129	107.114256	135.9514041	199.3877453	310.6189902	160.6923247	54.57166685	62.12552518	89.44435408	38.02189153	64.02254139	86.15870643
Zm00001d042634	9.285267845	27.02883095	8.73973312	47.4732727	39.41389	68.02313133	8.395641053	35.34728157	1.052286519	12.67396384	5.001761046	26.07434537
Zm00001d027710	2.532345776	10.01067813	9.710814577	2.589451238	0.938425952	7.886739865	9.445096185	1.071129744	1.052286519	1.056163654	1.000352209	1.13366719
Zm00001d013313	0	4.004271252	7.768651662	38.84176857	9.384259524	0.985842483	0	0	8.418292148	1.056163654	6.002113256	6.802003139
Zm00001d017989	0	1.001067813	6.797570204	12.94725619	5.630555714	3.943369932	2.098910263	6.426778466	0	4.224654614	1.000352209	1.13366719
Zm00001d010019	0	0	0	1.726300825	0.938425952	4.929212416	0	0	0	0	1.000352209	1.13366719
Zm00001d005889	3.376461034	5.005339065	6.797570204	10.35780495	13.13796333	2.957527449	6.29673079	5.355648722	3.156859556	4.224654614	1.000352209	2.26733438
Zm00001d031909	0	0	0	0	5.630555714	5.915054899	0	0	0	0	1.000352209	2.26733438
Zm00001d024185	0	0	0	0.863150413	4.692129762	1.971684966	0	0	0	2.112327307	0	0
Zm00001d044318	1.688230517	1.001067813	4.855407289	16.39985784	6.568981667	10.84426731	5.247275658	1.071129744	6.313719111	1.056163654	4.001408837	4.53466876
Zm00001d008515	0	0	0	0	3.75370381	3.943369932	0	0	0	1.056163654	0	1.13366719
Zm00001d010247	1.688230517	3.003203439	1.942162915	0	3.75370381	3.943369932	2.098910263	0	1.052286519	1.056163654	0	1.13366719
Zm00001d043060	3.376461034	1.001067813	0.971081458	1.726300825	12.19953738	0.985842483	0	7.497908211	2.104573037	1.056163654	2.000704419	1.13366719
Zm00001d009606	9.285267845	267.2851061	30.10352519	42.29437022	82.58148381	160.6923247	54.57166685	94.25941751	70.50319674	16.89861846	22.0077486	41.94568603
Zm00001d034723	7.597037328	17.01815282	6.797570204	29.34711403	30.02963048	17.7451647	5.247275658	1.071129744	7.36600563	2.112327307	15.00528314	4.53466876
Zm00001d004624	1.688230517	11.01174594	1.942162915	9.49465454	11.26111143	32.53280194	15.74182698	14.99581642	19.99344385	6.336981921	2.000704419	6.802003139
Zm00001d046261	43.04987819	173.1847317	68.9467835	151.0513222	149.2097264	296.7385874	77.65967974	115.6820124	94.70578667	17.95478211	29.01021407	122.4360565
Zm00001d044668	0.844115259	1.001067813	2.913244373	0.863150413	5.630555714	0.985842483	1.049455132	1.071129744	0	2.112327307	0	0
Zm00001d043159	3.376461034	6.006406879	3.884325831	8.631504127	11.26111143	1.971684966	2.098910263	0	1.052286519	0	5.001761046	1.13366719
Zm00001d049660	3.376461034	17.01815282	8.73973312	9.49465454	16.89166714	14.78763725	12.59346158	10.71129744	4.209146074	2.112327307	5.001761046	4.53466876
Zm00001d047614	0.844115259	2.002135626	2.913244373	8.631504127	12.19953738	5.915054899	0	2.142259489	2.104573037	3.168490961	0	4.53466876
Zm00001d002441	146.876055	265.2829705	190.3319657	170.9037817	312.4958422	448.5583298	105.9949683	114.6108827	207.3004442	65.48214652	126.0443784	72.55470015
Zm00001d033517	111.4232141	47.05018722	148.575463	655.1311633	243.0523217	127.1736803	146.9237184	48.2008385	70.50319674	28.51641865	121.0426173	141.7083987
Zm00001d020788	0	0	0	0	7.507407619	0	0	0	0	0	1.000352209	1.13366719
Zm00001d016906	5.064691552	5.005339065	0	4.315752064	5.630555714	0.985842483	0	3.213389233	1.052286519	1.056163654	2.000704419	0
Zm00001d044416	21.10288147	8.008542505	25.2481179	64.73628095	69.44352048	22.67437711	2.098910263	2.142259489	26.30716296	8.449309229	28.00986186	7.935670329
Zm00001d004375	91.16444793	35.03737346	103.905716	214.9244528	190.5004683	64.0797614	33.58256421	41.77406003	22.09801689	33.79723691	79.02782453	20.40600942
Zm00001d047523	104.6702921	88.09396755	218.493328	361.6600229	493.612051	277.0217378	54.57166685	70.69456313	125.2220957	79.21227402	115.0405041	128.1043925
Zm00001d050905	2.532345776	21.02242407	7.768651662	9.49465454	15.95324119	16.75932221	1.049455132	4.284518978	12.62743822	2.112327307	1.000352209	9.069337519
Zm00001d003364	0	0	0	0.863150413	6.568981667	3.943369932	0	0	0	0	1.000352209	2.26733438
Zm00001d003953	0	2.002135626	0	0	0	7.886739865	0	1.071129744	4.209146074	0	0	2.26733438
Zm00001d004718	0	0	0	1.726300825	0.938425952	4.929212416	0	0	0	1.056163654	0	1.13366719
Zm00001d004831	0	0	10.68189604	0	0.938425952	6.900897382	1.049455132	1.071129744	0	0	0	2.26733438
Zm00001d002886	7.597037328	4.004271252	2.913244373	8.631504127	0.938425952	8.872582348	4.197820527	8.569037955	9.470578667	2.112327307	2.000704419	1.13366719
Zm00001d017101	0.844115259	8.008542505	1.942162915	11.22095537	11.26111143	0.985842483	2.098910263	3.213389233	0	0	0	6.802003139
Zm00001d027159	2.532345776	3.003203439	7.768651662	35.38916692	23.46064881	16.75932221	0	1.071129744	3.156859556	0	7.002465465	14.73767347
Zm00001d006343	4.220576293	1.001067813	7.768651662	1.726300825	4.692129762	0.985842483	4.197820527	0	2.104573037	2.112327307	0	0
Zm00001d021191	0	0	0	3.452601651	6.568981667	0.985842483	0	0	0	0	2.000704419	1.13366719
Zm00001d000298	595.1012573	153.1633754	1114.801513	3239.403499	2084.24404	938.5220439	94.45096185	199.2301325	545.0844166	273.5463863	1236.435331	282.2831303
Zm00001d012520	140.1231329	40.04271252	35.93001394	68.18888261	60.99768691	25.63190456	29.38474369	1.071129744	17.88887082	15.8424548	26.00915744	2.26733438
Zm00001d038068	3.376461034	13.01388157	3.884325831	8.631504127	8.445833572	5.915054899	3.148365395	4.284518978	3.156859556	1.056163654	0	5.668335949
Zm00001d032356	134.2143261	59.06300097	100.0213901	221.8296561	262.7592667	169.5649071	55.62112198	36.41841131	41.03917422	35.90956422	99.03486872	52.14869073
Zm00001d013151	48.11456974	1.001067813	52.43839872	182.1247371	102.2884288	51.26380912	4.197820527	6.426778466	44.19603378	44.35887345	27.00950965	24.94067818
Zm00001d018032	53.17926129	36.03844127	38.84325831	68.18888261	101.3500029	90.69750845	18.89019237	46.05857901	24.20258993	33.79723691	15.00528314	26.07434537
Zm00001d048247	9.285267845	4.004271252	2.913244373	7.768353715	5.630555714	4.929212416	1.049455132	0	1.052286519	2.112327307	2.000704419	1.13366719
Zm00001d024852	32.92049509	26.02776314	64.09137621	334.9023601	169.8550974	63.09391892	22.03855777	20.35146514	49.45746637	52.80818268	65.0228936	45.3466876
Zm00001d016256	32.92049509	16.01708501	18.4505477	80.27298838	101.3500029	49.29212416	19.9396475	27.84937335	30.51630904	20.06710942	28.00986186	18.13867504
Zm00001d007475	15.19407466	5.005339065	9.710814577	31.93656527	5.630555714	45.34875422	2.098910263	1.071129744	2.104573037	10.56163654	12.00422651	1.13366719
Zm00001d010621	0	0	0	5.178902476	2.815277857	2.957527449	0	0	0	0	2.000704419	1.13366719
Zm00001d028367	94.54090896	65.06940785	85.45516828	134.6514644	156.7171341	124.2161529	50.37384632	27.84937335	29.46402252	44.35887345	60.02113256	14.73767347
Zm00001d031913	8.441152586	4.004271252	6.797570204	24.16821156	44.10601976	27.60358953	4.197820527	3.213389233	1.052286519	11.61780019	8.002817674	7.935670329
Zm00001d006351	160.3818991	89.09503536	78.65759808	294.3342907	290.9120452	228.7154561	20.98910263	26.77824361	26.30716296	110.8971836	81.02852895	41.94568603
Zm00001d037155	10.1293831	7.007474692	25.2481179	25.03136197	25.33750071	17.7451647	7.346185922	1.071129744	14.73201126	5.280818268	13.00457872	1.13366719
Zm00001d018720	4.220576293	10.01067813	0	1.726300825	7.507407619	12.81595228	8.395641053	2.142259489	8.418292148	3.168490961	2.000704419	1.13366719
Zm00001d037340	5.064691552	10.01067813	6.797570204	18.98930908	45.04444572	27.60358953	8.395641053	10.71129744	15.78429778	10.56163654	9.003169884	6.802003139
Zm00001d021692	810.3506483	595.6353488	1372.1381	2864.79622	2395.801456	1707.479181	211.9899366	291.3472905	687.1430966	411.9038249	963.3391776	637.1209607
Zm00001d000196	42.20576293	44.04698378	60.20705038	231.3243106	196.1310241	160.6923247	23.0880129	25.70711387	24.20258993	85.54925594	58.02042814	26.07434537
ZeamMt021	0	0	0	3.452601651	0.938425952	2.957527449	0	0	0	0	1.000352209	1.13366719
Zm00001d015558	0	0	0	1.726300825	5.630555714	0	0	0	0	0	1.000352209	1.13366719
Zm00001d050302	70.90568172	115.1227985	89.33949411	305.5552461	331.2643612	257.3048881	47.22548093	50.34309799	117.8560901	102.4478744	90.03169884	65.75269701
Zm00001d025990	1.688230517	5.005339065	0	4.315752064	1.876851905	0.985842483	3.148365395	0	4.209146074	1.056163654	1.000352209	0
Zm00001d033478	2.532345776	7.007474692	6.797570204	12.08410578	14.07638929	14.78763725	2.098910263	1.071129744	0	7.393145575	0	4.53466876
Zm00001d004804	210.1846994	345.3683955	760.3567814	2370.211033	1058.544474	219.8428737	122.7862504	152.1004237	423.0191805	397.1175337	287.1010841	374.1101727
Zm00001d038450	5.064691552	5.005339065	15.53730332	38.84176857	19.706945	9.858424831	3.148365395	6.426778466	4.209146074	7.393145575	9.003169884	3.40100157
Zm00001d003012	0	81.08649286	25.2481179	44.02067105	45.04444572	62.10807644	12.59346158	16.06694617	23.15030341	12.67396384	2.000704419	29.47534694
Zm00001d027735	0	0	0	10.35780495	38.47546405	50.27796664	0	0	0	11.61780019	17.00598756	0
Zm00001d013644	760.547848	1188.267494	638.0005177	3298.960877	1221.83059	1085.412574	518.430835	684.4519067	812.3651923	479.4982987	536.1887842	613.3139497
Zm00001d010575	0.844115259	3.003203439	5.826488746	9.49465454	11.26111143	0.985842483	1.049455132	4.284518978	1.052286519	1.056163654	3.001056628	2.26733438
Zm00001d027621	49.80280026	21.02242407	36.90109539	39.70491899	52.55185333	26.61774704	28.33528856	36.41841131	32.62088208	8.449309229	18.00633977	7.935670329
Zm00001d053643	37.14107138	57.06086535	31.07460665	23.30506114	14.07638929	43.37706926	8.395641053	31.06276259	33.67316859	1.056163654	10.00352209	12.47033909
Zm00001d032691	12.66172888	19.02028845	41.75650268	31.07341486	75.07407619	94.64087838	10.49455132	1.071129744	3.156859556	7.393145575	25.00880523	26.07434537
Zm00001d021073	238.0405029	46.0491194	47.58299143	545.5110608	149.2097264	52.2496516	116.4895196	74.97908211	132.5881013	76.04378306	120.0422651	21.53967661
Zm00001d000652	0	0	0.971081458	6.905203302	1.876851905	1.971684966	1.049455132	4.284518978	1.052286519	0	2.000704419	1.13366719
Zm00001d020113	15.19407466	10.01067813	5.826488746	12.08410578	10.32268548	9.858424831	1.049455132	5.355648722	2.104573037	1.056163654	6.002113256	2.26733438
Zm00001d022460	0	10.01067813	0.971081458	1.726300825	0	5.915054899	0	2.142259489	5.261432593	0	0	2.26733438
Zm00001d037854	0	0	0	6.042052889	8.445833572	0	0	0	0	2.112327307	1.000352209	1.13366719
Zm00001d043200	90.32033267	72.07688254	110.7032862	239.0926643	265.5745445	219.8428737	8.395641053	49.27196824	70.50319674	25.34792769	99.03486872	87.29237362
Zm00001d042750	8.441152586	6.006406879	21.36379207	39.70491899	45.04444572	15.77347973	2.098910263	0	9.470578667	9.505472882	13.00457872	6.802003139
Zm00001d021693	42.20576293	48.05125503	91.28165703	220.1033552	213.0226912	78.86739865	25.18692316	18.20920565	49.45746637	33.79723691	75.0264157	40.81201884
Zm00001d014804	292.9079947	273.291513	441.8420633	862.2872623	1129.864847	630.9391892	117.5389747	108.1841042	263.0716296	177.4354938	399.1405315	190.4560879
Zm00001d015589	22.79111198	13.01388157	28.16136227	103.5780495	80.70463191	82.81076858	16.79128211	6.426778466	16.8365843	15.8424548	34.01197512	28.34167975
Zm00001d023190	0.844115259	2.002135626	1.942162915	7.768353715	1.876851905	4.929212416	1.049455132	0	1.052286519	1.056163654	1.000352209	2.26733438
Zm00001d027988	43.04987819	82.08756067	110.7032862	205.4297982	338.7717688	129.1453653	14.69237184	55.69874671	52.61432593	72.8752921	61.02148477	63.48536263
Zm00001d031020	3.376461034	0	0.971081458	34.52601651	32.84490833	14.78763725	1.049455132	6.426778466	1.052286519	13.7301275	8.002817674	2.26733438
Zm00001d045763	5.064691552	78.08328942	22.33487353	60.42052889	43.16759381	82.81076858	25.18692316	48.2008385	29.46402252	7.393145575	1.000352209	46.48035479
Zm00001d006140	0	0	0	2.589451238	3.75370381	0.985842483	0	0	0	1.056163654	0	1.13366719
Zm00001d004539	0	4.004271252	2.913244373	9.49465454	22.52222286	12.81595228	1.049455132	6.426778466	1.052286519	4.224654614	0	9.069337519
Zm00001d048841	19.41465095	11.01174594	4.855407289	164.8617288	42.22916786	155.7631123	0	1.071129744	7.36600563	44.35887345	46.01620163	15.87134066
Zm00001d001943	142.6554787	271.2893773	400.0855606	637.868155	1100.773642	1030.205395	164.7644557	226.0083761	243.0781858	214.4012217	374.1317263	223.3324364
Zm00001d026657	18.57053569	57.06086535	198.1006174	586.0791302	394.1389	98.58424831	13.64291671	5.355648722	123.1175227	117.2341655	120.0422651	79.35670329
Zm00001d044504	191.6141637	430.4591596	311.7171479	549.8268129	560.2402936	528.4115709	261.3143278	260.2845279	202.0390116	201.7272578	111.0390952	168.9164113
Zm00001d049367	0.844115259	7.007474692	3.884325831	5.178902476	3.75370381	1.971684966	3.148365395	3.213389233	1.052286519	2.112327307	0	1.13366719
Zm00001d051088	0	0	0	3.452601651	8.445833572	8.872582348	0	0	0	0	6.002113256	0
ZeamMp005	0	0	0	6.042052889	0	0.985842483	0	0	0	1.056163654	1.000352209	0
Zm00001d045360	2.532345776	6.006406879	0.971081458	3.452601651	11.26111143	2.957527449	2.098910263	3.213389233	0	0	4.001408837	1.13366719
Zm00001d017152	35.45284086	126.1345444	160.2284405	311.597299	350.9713062	291.809375	55.62112198	53.55648722	95.75807319	93.99856517	96.03381209	90.69337519
ENSRNA049997276	0	0	0	4.315752064	1.876851905	0.985842483	0	0	0	0	1.000352209	1.13366719
Zm00001d054096	10.1293831	162.1729857	12.62405895	3.452601651	64.75139072	84.78245355	70.31349382	114.6108827	2.104573037	16.89861846	1.000352209	27.20801256
Zm00001d045210	150.252516	134.143087	372.8952798	561.9109187	943.1180822	473.2043919	45.12657066	108.1841042	155.7384047	135.1889477	185.0651587	263.0107881
Zm00001d002364	54.86749181	84.0896963	98.07922723	157.9565255	219.5916729	47.32043919	44.07711553	62.12552518	67.34633719	34.85340057	26.00915744	64.61902982
Zm00001d044861	20.25876621	142.1516295	92.25273849	179.5352858	87.27361357	249.4181482	83.95641053	94.25941751	78.92148889	23.23560038	24.00845302	105.4310487
Zm00001d028303	546.9866876	377.4025655	639.9426807	1667.606597	1822.4232	591.5054899	300.1441677	134.9623478	159.9475508	440.4202435	569.2004071	194.9907567
Zm00001d030251	92.00856319	42.04484815	67.97570204	115.6621553	172.6703752	141.9613176	25.18692316	24.63598412	45.2483203	24.29176403	82.02888116	20.40600942
Zm00001d037729	4.220576293	9.009610318	0	17.26300825	9.384259524	26.61774704	4.197820527	9.6401677	6.313719111	0	0	15.87134066
Zm00001d007391	21.10288147	1.001067813	14.56622187	16.39985784	25.33750071	16.75932221	6.29673079	17.13807591	22.09801689	3.168490961	3.001056628	11.3366719
Zm00001d040381	1.688230517	4.004271252	2.913244373	3.452601651	13.13796333	4.929212416	2.098910263	0	8.418292148	4.224654614	1.000352209	1.13366719
Zm00001d039058	18.57053569	74.07901817	47.58299143	105.3043504	121.0569479	260.2624155	20.98910263	56.76987645	52.61432593	31.68490961	22.0077486	90.69337519
Zm00001d003379	3.376461034	0	0.971081458	0.863150413	7.507407619	5.915054899	1.049455132	1.071129744	0	1.056163654	2.000704419	1.13366719
Zm00001d048209	0.844115259	5.005339065	1.942162915	2.589451238	9.384259524	8.872582348	8.395641053	5.355648722	4.209146074	1.056163654	5.001761046	0
Zm00001d023592	372.254829	378.4036333	493.3093805	744.0356558	842.7065053	548.1284206	214.0888469	292.4184202	364.0911354	166.8738573	190.0669198	276.6147943
Zm00001d012968	0.844115259	3.003203439	0	2.589451238	10.32268548	0.985842483	1.049455132	1.071129744	9.470578667	1.056163654	3.001056628	0
Zm00001d008925	295.4403405	311.3320899	325.3122883	605.0684393	496.4273288	505.7371938	166.8633659	172.4518888	197.8298655	136.2451113	163.0574101	177.9857488
Zm00001d026010	1206.240705	1755.872944	1272.11671	1895.478306	1963.187092	2338.41837	1017.971478	1123.615102	1289.050985	603.0694462	546.1923063	690.4033186
Zm00001d005766	62.46452914	221.2359867	297.1509261	631.8261021	835.1990976	303.6394848	34.63201935	164.9539806	163.1044104	173.2108392	241.0848824	111.0993846
Zm00001d002094	1.688230517	49.05232284	1.942162915	17.26300825	0	55.20717905	0	9.6401677	5.261432593	0	0	21.53967661
Zm00001d005839	4.220576293	0	1.942162915	5.178902476	0.938425952	0.985842483	0	1.071129744	0	0	1.000352209	1.13366719
Zm00001d043442	0	5.005339065	0.971081458	5.178902476	0.938425952	0.985842483	1.049455132	0	0	0	1.000352209	1.13366719
Zm00001d045295	741.9773123	488.5210928	969.1392948	2638.650812	1844.006996	966.1256334	150.0720838	189.5899648	545.0844166	481.610626	764.2690879	372.9765055
Zm00001d043544	64.99687491	17.01815282	73.80219079	422.9437022	243.0523217	160.6923247	43.0276604	48.2008385	49.45746637	49.63969172	146.0514226	49.88135635
Zm00001d032401	0	0	0	4.315752064	5.630555714	0.985842483	0	0	0	1.056163654	0	2.26733438
Zm00001d039010	1.688230517	38.0405769	15.53730332	34.52601651	14.07638929	22.67437711	13.64291671	16.06694617	5.261432593	2.112327307	0	19.27234223
Zm00001d036734	1.688230517	1.001067813	4.855407289	2.589451238	2.815277857	1.971684966	1.049455132	1.071129744	5.261432593	0	0	2.26733438
Zm00001d013050	1.688230517	2.002135626	2.913244373	5.178902476	11.26111143	1.971684966	1.049455132	0	2.104573037	1.056163654	0	4.53466876
Zm00001d053307	1.688230517	12.01281376	2.913244373	0	0.938425952	5.915054899	5.247275658	2.142259489	21.04573037	0	2.000704419	0
Zm00001d031212	159.5377839	148.1580363	133.0381597	415.1753485	389.4467702	253.3615182	101.7971478	124.2510504	114.6992305	90.83007421	116.0408563	108.8320502
Zm00001d039108	0.844115259	1.001067813	2.913244373	11.22095537	0.938425952	1.971684966	2.098910263	7.497908211	2.104573037	2.112327307	1.000352209	1.13366719
Zm00001d034072	1920.362213	1819.941284	2576.279107	8794.639555	6452.616849	3542.132042	895.1852273	1258.57745	2170.867088	1498.696224	2223.782961	1884.15487
Zm00001d003287	11.81761362	24.02562751	31.07460665	29.34711403	85.39676167	52.2496516	11.54400645	27.84937335	25.25487645	9.505472882	21.0073964	19.27234223
Zm00001d001802	49.80280026	72.07688254	29.13244373	82.86243962	117.3032441	63.09391892	36.73092961	41.77406003	35.77774163	14.78629115	31.01091849	32.87634851
Zm00001d050805	13.50584414	7.007474692	10.68189604	49.19957353	22.52222286	6.900897382	7.346185922	2.142259489	4.209146074	8.449309229	5.001761046	10.20300471
Zm00001d036613	167.1348212	74.07901817	118.4719378	348.7127667	370.6782512	189.2817568	33.58256421	70.69456313	35.77774163	67.59447383	145.0510703	58.95069387
Zm00001d007351	2.532345776	7.007474692	3.884325831	6.905203302	4.692129762	5.915054899	8.395641053	0	0	1.056163654	3.001056628	1.13366719
Zm00001d012629	2.532345776	3.003203439	0.971081458	17.26300825	9.384259524	19.71684966	0	3.213389233	1.052286519	3.168490961	4.001408837	6.802003139
Zm00001d012350	1.688230517	4.004271252	0	3.452601651	0.938425952	2.957527449	5.247275658	1.071129744	0	0	0	2.26733438
Zm00001d029950	0	2.002135626	0	3.452601651	0.938425952	2.957527449	0	5.355648722	0	0	0	2.26733438
Zm00001d010725	0	0	0	818.2665913	1116.726883	802.4757812	0	0	0	158.424548	487.1715259	174.5847472
Zm00001d014493	0.844115259	0	9.710814577	41.43121981	26.27592667	14.78763725	0	0	10.52286519	11.61780019	13.00457872	0
Zm00001d050283	222.8464283	786.8393011	484.5696474	755.2566111	1032.268548	1317.085557	317.9849049	433.8075465	424.071467	209.1204034	295.1039017	428.5261978
Zm00001d016910	0.844115259	27.02883095	3.884325831	10.35780495	4.692129762	37.46201436	7.346185922	6.426778466	0	0	0	15.87134066
Zm00001d044442	747.0420039	840.896963	1548.874925	3550.137648	2152.749135	561.9302154	422.9304181	367.3975023	636.6333437	656.9337925	659.2321059	566.8335949
Zm00001d040850	285.3109574	162.1729857	333.08094	1551.081292	492.673625	228.7154561	59.81894251	95.33054725	239.9213262	211.2327307	291.1024929	181.3867504
Zm00001d021977	7.597037328	24.02562751	61.17813184	70.77833384	65.68981667	9.858424831	0	0	8.418292148	20.06710942	6.002113256	18.13867504
Zm00001d037914	28.69991879	40.04271252	35.93001394	78.54668756	29.09120452	146.89053	29.38474369	42.84518978	51.56203941	25.34792769	13.00457872	38.54468446
Zm00001d044618	45.58222397	18.01922064	33.98785102	61.2836793	65.68981667	68.02313133	28.33528856	41.77406003	24.20258993	17.95478211	28.00986186	12.47033909
Zm00001d054004	3.376461034	4.004271252	9.710814577	20.71560991	10.32268548	3.943369932	7.346185922	1.071129744	5.261432593	1.056163654	5.001761046	4.53466876
Zm00001d040173	211.0288147	325.3470393	348.6182433	591.2580327	541.4717745	425.8839527	183.654648	182.0920565	305.1630904	173.2108392	122.0429695	175.7184144
Zm00001d028664	58.24395284	8.008542505	21.36379207	37.11546775	43.16759381	35.49032939	2.098910263	10.71129744	1.052286519	7.393145575	25.00880523	2.26733438
Zm00001d020429	72.59391224	166.177257	148.575463	332.3129089	247.7444514	178.4374894	81.85750027	86.7615093	106.2809384	71.81912844	78.02747232	79.35670329
Zm00001d034184	31.23226457	40.04271252	18.4505477	112.2095537	140.7638929	66.05144637	34.63201935	22.49372463	39.9868877	40.13421884	29.01021407	27.20801256
Zm00001d050548	218.625852	220.2349189	212.6668392	6.905203302	114.4879662	20.70269215	195.1986545	213.1548191	155.7384047	24.29176403	14.00493093	4.53466876
Zm00001d044027	3.376461034	1.001067813	0.971081458	17.26300825	6.568981667	6.900897382	5.247275658	1.071129744	1.052286519	1.056163654	7.002465465	1.13366719
Zm00001d045582	13.50584414	56.05979753	46.61190997	44.88382146	41.29074191	29.57527449	25.18692316	12.85355693	5.261432593	5.280818268	15.00528314	14.73767347
Zm00001d018087	19.41465095	31.03310221	26.21919936	54.378476	60.99768691	46.33459671	17.84073724	23.56485438	23.15030341	13.7301275	28.00986186	6.802003139
Zm00001d044972	1.688230517	1.001067813	0	3.452601651	3.75370381	6.900897382	6.29673079	1.071129744	1.052286519	0	2.000704419	2.26733438
Zm00001d037802	0	0	0	0.863150413	11.26111143	1.971684966	0	0	0	0	2.000704419	2.26733438
Zm00001d025769	5.90880681	16.01708501	2.913244373	0	2.815277857	3.943369932	18.89019237	6.426778466	6.313719111	0	2.000704419	0
Zm00001d021168	2.532345776	9.009610318	14.56622187	65.59943137	6094.138135	12.81595228	3.148365395	2.142259489	0	1351.889477	514.1810356	2.26733438
Zm00001d046530	9299.617804	6997.464013	7636.584584	14997.23842	15750.54119	11280.99553	3550.30671	5431.698934	6075.902358	4086.297176	4527.594099	4133.350574
Zm00001d029162	5.064691552	0	1.942162915	1.726300825	6.568981667	8.872582348	1.049455132	2.142259489	2.104573037	0	4.001408837	1.13366719
Zm00001d052813	15.19407466	2.002135626	31.07460665	43.15752064	35.66018619	12.81595228	4.197820527	6.426778466	18.94115733	16.89861846	2.000704419	9.069337519
Zm00001d049713	14.3499594	17.01815282	15.53730332	47.4732727	36.59861214	37.46201436	25.18692316	18.20920565	12.62743822	20.06710942	10.00352209	6.802003139
Zm00001d004951	129.1496346	253.2701567	194.2162915	214.9244528	130.4412074	145.9046875	119.637885	116.7531421	123.1175227	43.3027098	6.002113256	100.8963799
Zm00001d022851	0	0	0	61.2836793	0	30.56111698	0	0	0	0	28.00986186	0
Zm00001d018185	0	0	0	4.315752064	15.95324119	7.886739865	0	0	0	2.112327307	2.000704419	4.53466876
Zm00001d047535	97.91737	59.06300097	109.7322047	503.2166906	154.8402821	86.75413851	43.0276604	50.34309799	91.54892711	62.31365556	78.02747232	87.29237362
Zm00001d011781	5.064691552	5.005339065	0	2.589451238	0	7.886739865	0	0	0	1.056163654	1.000352209	1.13366719
Zm00001d034689	0	11.01174594	0.971081458	1.726300825	4.692129762	3.943369932	0	0	0	0	2.000704419	1.13366719
Zm00001d000154	11.81761362	7.007474692	5.826488746	37.97861816	9.384259524	3.943369932	5.247275658	6.426778466	1.052286519	5.280818268	7.002465465	3.40100157
Zm00001d048949	128.3055193	68.07261129	257.3365863	893.3606772	472.96668	355.8891364	9.445096185	43.91631952	200.986725	139.4136023	261.0919266	125.8370581
Zm00001d051094	467.6398533	545.5819581	1016.722286	952.0549052	2120.842652	2225.046484	164.7644557	339.548129	204.1435846	201.7272578	1084.381795	335.5654882
Zm00001d008693	93.69679371	66.07047566	70.88894642	176.0826842	118.24167	103.5134607	43.0276604	55.69874671	44.19603378	33.79723691	55.01937151	32.87634851
Zm00001d053236	43.89399345	75.08008598	55.35164309	71.64148426	92.90416929	77.88155616	36.73092961	56.76987645	74.71234282	20.06710942	27.00950965	27.20801256
Zm00001d036370	1451.878245	542.5787547	2069.374586	7154.653771	3261.968611	2709.095144	83.95641053	345.9749074	1334.299306	1027.647235	1951.68716	1044.107482
Zm00001d029183	43.89399345	139.148426	25.2481179	256.3556726	265.5745445	325.3280194	27.28583342	38.5606708	28.411736	15.8424548	91.03205105	153.0450706
Zm00001d034674	56.55572233	143.1526973	71.86002787	91.49394375	58.18240905	84.78245355	101.7971478	7.497908211	43.14374726	6.336981921	16.00563535	49.88135635
Zm00001d021653	3147.705799	5275.627375	4489.309579	6601.374357	9073.640534	6624.861486	4043.550622	2699.246956	3543.048708	1736.333046	2580.9087	2526.944166
Zm00001d050164	31.23226457	27.02883095	60.20705038	170.0406313	162.3476898	78.86739865	36.73092961	10.71129744	29.46402252	19.01094576	82.02888116	24.94067818
Zm00001d037242	640.6834813	418.4463459	631.2029475	1004.70708	908.3963219	639.8117715	309.5892638	189.5899648	153.6338317	273.5463863	359.1264431	150.7777363
Zm00001d020721	0	25.02669533	4.855407289	13.8104066	21.58379691	5.915054899	5.247275658	8.569037955	9.470578667	10.56163654	1.000352209	1.13366719
Zm00001d020251	4.220576293	70.07474692	134.0092412	224.4191073	275.89723	38.44785684	23.0880129	18.20920565	72.60776978	51.75201903	54.0190193	60.08436106
Zm00001d039098	75.97037328	26.02776314	26.21919936	136.3777652	83.51990976	23.66021959	8.395641053	18.20920565	23.15030341	26.40409134	36.01267953	12.47033909
Zm00001d015022	0.844115259	9.009610318	6.797570204	7.768353715	11.26111143	7.886739865	8.395641053	8.569037955	4.209146074	3.168490961	5.001761046	0
Zm00001d044426	37.98518664	96.10251006	69.91786496	107.0306512	41.29074191	143.9330025	69.26403869	164.9539806	145.2155396	16.89861846	28.00986186	45.3466876
Zm00001d018210	0	4.004271252	0.971081458	0.863150413	3.75370381	5.915054899	1.049455132	1.071129744	1.052286519	0	1.000352209	2.26733438
Zm00001d033987	0	0	0	0.863150413	0	5.915054899	0	0	0	1.056163654	1.000352209	0
Zm00001d028393	0	2.002135626	0.971081458	1.726300825	2.815277857	5.915054899	1.049455132	3.213389233	0	2.112327307	0	1.13366719
Zm00001d028185	154.4730923	300.3203439	203.9271061	215.7876032	306.8652864	258.2907306	126.9840709	162.8117211	151.5292587	44.35887345	84.02958558	113.366719
Zm00001d034641	5.90880681	5.005339065	3.884325831	6.905203302	13.13796333	16.75932221	5.247275658	2.142259489	5.261432593	0	9.003169884	2.26733438
Zm00001d035326	0.844115259	0	6.797570204	2.589451238	6.568981667	0.985842483	1.049455132	1.071129744	4.209146074	2.112327307	1.000352209	0
Zm00001d052757	6.752922069	2.002135626	0.971081458	6.905203302	3.75370381	2.957527449	1.049455132	4.284518978	0	2.112327307	1.000352209	1.13366719
Zm00001d031736	0.844115259	9.009610318	5.826488746	8.631504127	1.876851905	2.957527449	0	4.284518978	6.313719111	3.168490961	1.000352209	0
Zm00001d012780	121.5525972	183.1954098	196.1584545	87.17819169	215.8379691	177.451647	74.51131435	55.69874671	92.60121363	49.63969172	44.01549721	55.5496923
Zm00001d033160	59.93218336	120.1281376	146.6333001	264.9871767	329.3875093	282.9367927	80.80804514	56.76987645	72.60776978	126.7396384	83.02923337	62.35169544
Zm00001d034060	12.66172888	9.009610318	7.768651662	9.49465454	15.95324119	15.77347973	4.197820527	8.569037955	5.261432593	5.280818268	3.001056628	4.53466876
Zm00001d034635	491.2750805	1333.422327	963.3128061	1521.734178	2113.335245	2202.372107	598.1894251	686.5941662	802.8946137	393.9490428	513.1806834	906.9337519
Zm00001d051548	10.1293831	1.001067813	2.913244373	12.94725619	8.445833572	18.73100718	1.049455132	1.071129744	0	6.336981921	6.002113256	0
Zm00001d005293	1.688230517	1.001067813	0.971081458	3.452601651	6.568981667	6.900897382	2.098910263	0	1.052286519	1.056163654	3.001056628	1.13366719
Zm00001d025473	4.220576293	1.001067813	1.942162915	0	12.19953738	0.985842483	0	1.071129744	0	1.056163654	3.001056628	0
Zm00001d013550	0	0	0	8.631504127	5.630555714	2.957527449	0	0	0	3.168490961	0	2.26733438
Zm00001d048957	276.8698048	306.3267508	348.6182433	730.2252492	802.3541893	619.1090794	105.9949683	188.518835	237.8167532	193.2779486	191.067272	286.817799
Zm00001d004443	354.5284086	449.4794481	455.4372037	630.0998013	1000.362065	610.236497	239.27577	230.292895	264.1239162	165.8176936	239.084178	293.6198022
Zm00001d037180	7.597037328	22.02349189	30.10352519	87.17819169	69.44352048	58.1647065	3.148365395	22.49372463	23.15030341	15.8424548	13.00457872	38.54468446
Zm00001d025572	36.29695612	350.3737346	101.9635531	125.1568098	290.9120452	310.5403822	53.52221172	55.69874671	36.83002815	54.92050999	73.02571128	98.62904552
Zm00001d038791	335.9578729	337.359853	973.9947021	2624.840405	1665.706066	573.7603252	118.5884299	176.7364078	432.4897591	377.0504243	735.2588738	404.7191868
Zm00001d012899	170.5112822	93.09930662	168.9681736	405.680694	457.9518648	234.630511	33.58256421	43.91631952	78.92148889	71.81912844	143.0503659	128.1043925
Zm00001d023347	0.844115259	0	0	0.863150413	0.938425952	4.929212416	4.197820527	0	5.261432593	1.056163654	1.000352209	0
Zm00001d040930	0	0	0	3.452601651	5.630555714	0.985842483	0	0	0	0	2.000704419	1.13366719
Zm00001d047104	70.06156646	255.2722923	494.280462	952.0549052	751.6791879	288.8518475	50.37384632	93.18828776	203.0912981	197.5026032	188.0662153	238.0701099
Zm00001d027682	74.28214276	15.0160172	7.768651662	63.87313054	15.01481524	0.985842483	8.395641053	0	6.313719111	4.224654614	14.00493093	6.802003139
Zm00001d052581	5.064691552	7.007474692	9.710814577	25.03136197	15.01481524	28.58943201	15.74182698	11.78242719	8.418292148	0	8.002817674	13.60400628
Zm00001d009435	0	0	0	5.178902476	1.876851905	0	0	0	0	0	0	2.26733438
Zm00001d022153	0.844115259	2.002135626	4.855407289	1.726300825	0	4.929212416	3.148365395	1.071129744	0	1.056163654	1.000352209	0
Zm00001d001924	216.9376215	186.1986132	152.4597889	270.1660792	215.8379691	221.8145587	143.775353	114.6108827	142.05868	85.54925594	80.02817674	56.68335949
Zm00001d032745	16.03818991	39.04164471	25.2481179	100.9885983	85.39676167	73.93818623	6.29673079	12.85355693	24.20258993	11.61780019	44.01549721	26.07434537
Zm00001d040508	22.79111198	47.05018722	28.16136227	26.75766279	30.96805643	19.71684966	15.74182698	33.20502208	11.5751517	0	3.001056628	21.53967661
Zm00001d022059	0	4.004271252	22.33487353	16.39985784	8.445833572	8.872582348	7.346185922	5.355648722	18.94115733	5.280818268	2.000704419	3.40100157
Zm00001d038514	26.16757302	63.06727222	62.1492133	50.06272394	65.68981667	56.19302154	46.17602579	42.84518978	38.93460119	11.61780019	21.0073964	21.53967661
Zm00001d007187	5.064691552	0	1.942162915	6.905203302	2.815277857	9.858424831	0	0	0	1.056163654	5.001761046	0
Zm00001d002784	3.376461034	1.001067813	2.913244373	2.589451238	5.630555714	15.77347973	2.098910263	2.142259489	2.104573037	1.056163654	2.000704419	4.53466876
Zm00001d047436	1900.103447	2022.156982	5614.792989	11984.84348	11186.97578	10530.7694	686.3436561	1283.213434	2874.846769	1051.938999	6729.369312	2845.504647
Zm00001d000002	48.11456974	23.0245597	15.53730332	83.72559003	40.35231595	20.70269215	15.74182698	16.06694617	11.5751517	20.06710942	11.0038743	14.73767347
Zm00001d035149	0	19.02028845	9.710814577	3.452601651	5.630555714	0.985842483	7.346185922	3.213389233	3.156859556	1.056163654	1.000352209	1.13366719
Zm00001d032947	24.4793425	14.01494938	42.72758414	134.6514644	150.1481524	68.02313133	13.64291671	19.2803354	48.40517985	21.12327307	44.01549721	46.48035479
Zm00001d039471	16.03818991	3.003203439	23.30595499	18.12615867	27.21435262	26.61774704	3.148365395	6.426778466	13.67972474	4.224654614	16.00563535	2.26733438
Zm00001d009851	29.54403405	0	2.913244373	0.863150413	0.938425952	4.929212416	0	1.071129744	0	2.112327307	0	0
Zm00001d042142	1.688230517	4.004271252	2.913244373	7.768353715	15.01481524	16.75932221	0	9.6401677	2.104573037	0	9.003169884	3.40100157
Zm00001d031785	9.285267845	31.03310221	35.93001394	31.07341486	45.04444572	42.39122677	24.13746803	5.355648722	19.99344385	12.67396384	8.002817674	17.00500785
Zm00001d025043	554.5837249	274.2925808	602.0705038	1868.720644	1675.090325	1072.596622	152.1709941	148.8870345	273.5944948	281.9956955	837.2947992	341.2338242
Zm00001d035715	282.7786116	239.2552073	299.093089	4.315752064	204.5768576	22.67437711	317.9849049	412.3849516	230.4507476	39.07805518	33.01162291	1.13366719
Zm00001d046751	14.3499594	24.02562751	15.53730332	13.8104066	24.39907476	37.46201436	7.346185922	11.78242719	26.30716296	7.393145575	2.000704419	14.73767347
Zm00001d035347	0.844115259	18.01922064	0.971081458	1.726300825	3.75370381	0.985842483	0	1.071129744	0	0	2.000704419	0
Zm00001d012782	36.29695612	7.007474692	45.64082851	85.45189086	56.30555714	26.61774704	4.197820527	8.569037955	6.313719111	17.95478211	24.00845302	11.3366719
Zm00001d019280	6.752922069	11.01174594	13.59514041	25.89451238	13.13796333	24.64606208	4.197820527	7.497908211	11.5751517	3.168490961	8.002817674	9.069337519
Zm00001d045055	3.376461034	32.03417002	29.13244373	21.57876032	39.41389	25.63190456	7.346185922	10.71129744	7.36600563	3.168490961	3.001056628	21.53967661
Zm00001d017785	5.064691552	8.008542505	5.826488746	8.631504127	2.815277857	1.971684966	6.29673079	0	1.052286519	1.056163654	1.000352209	2.26733438
Zm00001d000919	0	0	0	0.863150413	11.26111143	0.985842483	0	0	0	2.112327307	2.000704419	0
Zm00001d029847	176.4200891	29.03096658	82.54192391	503.2166906	442.9370495	248.4323057	17.84073724	33.20502208	37.88231467	117.2341655	189.0665676	72.55470015
Zm00001d010452	265.0521912	312.3331577	246.6546903	416.0384989	450.4444572	657.5569362	171.0611865	175.6652781	153.6338317	153.1437298	154.0542402	176.8520816
Zm00001d009939	99.60560052	116.1238663	290.3533559	578.3107765	421.3532526	231.6729835	16.79128211	39.63180054	87.33978104	98.22321978	190.0669198	103.1637143
Zm00001d048522	7.597037328	17.01815282	2.913244373	14.67355702	11.26111143	6.900897382	4.197820527	7.497908211	11.5751517	2.112327307	6.002113256	2.26733438
Zm00001d012154	0	1.001067813	3.884325831	0.863150413	3.75370381	1.971684966	0	6.426778466	4.209146074	1.056163654	1.000352209	0
Zm00001d024458	2.532345776	1.001067813	2.913244373	6.042052889	11.26111143	5.915054899	0	2.142259489	0	4.224654614	2.000704419	1.13366719
Zm00001d028440	7.597037328	12.01281376	22.33487353	37.11546775	45.04444572	11.8301098	6.29673079	9.6401677	5.261432593	16.89861846	3.001056628	10.20300471
Zm00001d008976	358.7489849	213.2274442	310.7460665	790.6457781	471.0898281	365.7475612	135.379712	189.5899648	242.0258993	213.345058	140.0493093	166.6490769
Zm00001d046468	40.51753241	52.05552628	52.43839872	100.1254479	57.2439831	126.1878378	11.54400645	20.35146514	22.09801689	21.12327307	31.01091849	38.54468446
Zm00001d044734	69.21745121	75.08008598	131.0959968	261.5345751	386.6314924	140.9754751	16.79128211	54.62761696	95.75807319	46.47120076	168.0591712	37.41101727
Zm00001d002436	48.958685	60.06406879	100.9924716	400.5017915	313.4342681	79.85324113	70.31349382	56.76987645	86.28749452	146.8067478	46.01620163	61.21802825
Zm00001d035714	125.7731735	186.1986132	154.4019518	200.2508958	211.1458393	293.78106	93.40150672	67.4811739	106.2809384	49.63969172	93.03275546	82.75770486
Zm00001d006069	67.52922069	53.05659409	268.9895638	1530.365682	719.7727055	263.219943	2.098910263	6.426778466	158.8952643	137.301275	214.0753728	453.466876
Zm00001d032631	23.63522724	1.001067813	0	27.62081321	15.95324119	0.985842483	0	0	0	1.056163654	12.00422651	1.13366719
Zm00001d042056	12.66172888	35.03737346	50.4962358	54.378476	164.2245417	79.85324113	14.69237184	10.71129744	27.35944948	28.51641865	33.01162291	34.0100157
Zm00001d045107	0	0	0	12.94725619	15.01481524	9.858424831	0	0	0	0	12.00422651	0
Zm00001d047779	186.5494722	128.1366801	130.1249153	690.5203302	426.9838083	344.0590266	86.0553208	106.0418447	86.28749452	184.8286394	126.0443784	157.5797394
Zm00001d038509	20.25876621	4.004271252	14.56622187	11.22095537	13.13796333	11.8301098	0	1.071129744	2.104573037	2.112327307	6.002113256	3.40100157
Zm00001d029209	4.220576293	19.02028845	2.913244373	5.178902476	12.19953738	19.71684966	1.049455132	20.35146514	16.8365843	5.280818268	1.000352209	5.668335949
Zm00001d025947	4.220576293	0	0.971081458	1.726300825	1.876851905	9.858424831	0	5.355648722	0	1.056163654	1.000352209	2.26733438
Zm00001d005790	70.06156646	50.05339065	60.20705038	101.8517487	150.1481524	76.89571368	25.18692316	31.06276259	34.72545511	50.69585537	32.0112707	22.6733438
Zm00001d041377	21.10288147	5.005339065	3.884325831	5.178902476	0	7.886739865	0	4.284518978	4.209146074	3.168490961	1.000352209	0
Zm00001d021971	34.6087256	59.06300097	51.46731726	52.65217518	87.27361357	56.19302154	40.92875014	21.42259489	42.09146074	28.51641865	3.001056628	31.74268132
Zm00001d017949	0	0	0	6.905203302	0	2.957527449	0	0	0	1.056163654	1.000352209	1.13366719
Zm00001d026084	81.03506483	223.2381223	91.28165703	219.2402048	241.1754698	420.9547403	47.22548093	118.8954016	88.39206756	83.43692863	51.01796267	149.6440691
Zm00001d010112	5.90880681	34.03630564	25.2481179	35.38916692	40.35231595	25.63190456	23.0880129	17.13807591	19.99344385	10.56163654	14.00493093	7.935670329
Zm00001d035854	54.02337655	256.2733601	55.35164309	214.9244528	65.68981667	1288.496125	80.80804514	245.2887115	207.3004442	62.31365556	62.02183698	380.9121758
Zm00001d022037	32.07637983	24.02562751	33.98785102	59.55737848	61.93611286	67.03728885	17.84073724	12.85355693	15.78429778	21.12327307	16.00563535	23.80701099
Zm00001d030563	15.19407466	6.006406879	7.768651662	14.67355702	5.630555714	5.915054899	6.29673079	0	0	6.336981921	1.000352209	1.13366719
ZemaCt134	0	0	0	2.589451238	0.938425952	2.957527449	0	0	0	1.056163654	1.000352209	0
Zm00001d044954	10.1293831	24.02562751	7.768651662	25.03136197	23.46064881	24.64606208	8.395641053	13.92468668	15.78429778	8.449309229	4.001408837	11.3366719
Zm00001d029829	449.9134328	205.2189017	786.5759808	1986.97225	1634.738009	567.8452703	32.53310908	114.6108827	460.9014951	275.6587136	820.2888116	255.0751177
Zm00001d035865	16.03818991	21.02242407	43.6986656	119.114757	77.88935405	74.92402872	18.89019237	12.85355693	33.67316859	25.34792769	33.01162291	29.47534694
Zm00001d012407	50.64691552	55.05872972	65.06245767	240.8189652	177.362505	104.4993032	69.26403869	39.63180054	72.60776978	95.05472882	43.015145	30.60901413
Zm00001d020977	182.3288959	185.1975454	177.7079068	327.9971568	328.4490833	176.4658045	66.1156733	55.69874671	115.751517	68.65063748	85.02993779	115.6340534
Zm00001d009106	69.21745121	108.1153238	199.0716988	309.8709982	477.6588098	371.6626161	29.38474369	42.84518978	103.1240788	65.48214652	177.062341	131.505394
Zm00001d025437	129.1496346	92.0982388	158.2862776	644.7733583	403.5231595	296.7385874	86.0553208	25.70711387	96.81035971	77.09994671	221.0778383	136.0400628
Zm00001d031222	122.3967125	95.10144224	126.2405895	547.2373617	294.6657491	147.8763725	87.10477593	53.55648722	88.39206756	91.88623786	146.0514226	81.62403767
Zm00001d023548	0.844115259	2.002135626	0	2.589451238	8.445833572	1.971684966	1.049455132	1.071129744	3.156859556	3.168490961	1.000352209	0
Zm00001d000291	18.57053569	6.006406879	6.797570204	32.79971568	18.76851905	101.5417758	22.03855777	17.13807591	24.20258993	3.168490961	18.00633977	28.34167975
Zm00001d042958	375.6312901	266.2840383	313.6593109	504.079841	559.3018676	369.6909312	116.4895196	153.1715535	213.6141633	149.9752388	205.0722029	107.698383
Zm00001d041850	7.597037328	0	1.942162915	1.726300825	0	7.886739865	6.29673079	1.071129744	0	1.056163654	2.000704419	0
Zm00001d040705	17.72642043	17.01815282	12.62405895	88.0413421	16.89166714	4.929212416	22.03855777	14.99581642	2.104573037	13.7301275	15.00528314	6.802003139
Zm00001d030348	894.7621741	1123.198086	987.5898425	1697.816862	2129.288486	1943.095534	468.0569887	574.125543	734.4959899	353.8148239	752.2648614	762.9580188
Zm00001d038941	5.90880681	11.01174594	8.73973312	12.08410578	8.445833572	11.8301098	4.197820527	6.426778466	7.36600563	2.112327307	6.002113256	2.26733438
Zm00001d049096	5.064691552	10.01067813	9.710814577	5.178902476	3.75370381	0.985842483	8.395641053	2.142259489	7.36600563	0	1.000352209	2.26733438
Zm00001d007843	127.4614041	75.08008598	147.6043816	723.3200459	780.7703924	627.9816617	24.13746803	47.12970875	65.24176415	157.3683844	285.1003796	248.2731146
Zm00001d012322	321.6079135	429.4580918	567.1115713	773.3827698	803.2926153	468.2751795	226.6823084	216.3682084	238.8690397	164.76153	217.0764294	282.2831303
Zm00001d045341	4.220576293	12.01281376	4.855407289	37.97861816	28.15277857	11.8301098	1.049455132	7.497908211	2.104573037	2.112327307	13.00457872	10.20300471
Zm00001d009084	584.9718742	732.7816392	1798.44286	4238.068526	2264.421823	957.2530511	563.5574057	326.694572	957.5807319	802.6843767	1062.374046	556.6305902
Zm00001d027524	189.0818179	42.04484815	198.1006174	289.1553883	282.4662117	220.8287162	15.74182698	16.06694617	51.56203941	22.17943673	133.0468438	102.0300471
Zm00001d048770	1.688230517	10.01067813	10.68189604	31.93656527	19.706945	10.84426731	0	1.071129744	8.418292148	3.168490961	17.00598756	0
Zm00001d003152	0	2.002135626	0.971081458	1.726300825	1.876851905	2.957527449	6.29673079	3.213389233	3.156859556	0	1.000352209	1.13366719
Zm00001d027946	54.86749181	93.09930662	149.5465445	606.7947401	179.2393569	171.5365921	20.98910263	43.91631952	124.1698092	28.51641865	36.01267953	247.1394474
Zm00001d037935	26.16757302	27.02883095	39.81433977	121.7042082	148.2713005	59.15054899	1.049455132	9.6401677	16.8365843	13.7301275	57.02007593	36.27735008
Zm00001d045972	1224.81124	313.3342255	479.7142401	2338.274468	1452.683374	1020.34697	123.8357055	228.1506356	266.2284892	556.5982454	640.2254139	369.5755039
Zm00001d010446	14.3499594	41.04378034	11.65297749	16.39985784	10.32268548	54.22133657	15.74182698	67.4811739	18.94115733	4.224654614	3.001056628	19.27234223
Zm00001d017019	204.2758926	243.2594786	355.4158135	642.1839071	1108.28105	724.5942251	90.25314132	298.8451987	259.9147701	157.3683844	268.0943921	380.9121758
Zm00001d022155	29.54403405	21.02242407	33.01676956	29.34711403	22.52222286	50.27796664	24.13746803	12.85355693	12.62743822	4.224654614	11.0038743	18.13867504
Zm00001d009187	76.81448853	124.1324088	149.5465445	200.2508958	312.4958422	349.9740815	46.17602579	89.97489853	96.81035971	69.70680114	51.01796267	160.980741
Zm00001d022804	0	0	0	0.863150413	2.815277857	2.957527449	0	0	0	1.056163654	0	1.13366719
Zm00001d016166	1497.460469	941.0037443	1409.039195	5855.6124	2971.994991	1245.119056	776.5967974	761.5732483	1152.253738	1157.555364	1317.46386	816.2403767
Zm00001d042361	36.29695612	23.0245597	35.93001394	63.00998013	70.38194643	33.51864443	26.23637829	25.70711387	22.09801689	22.17943673	22.0077486	10.20300471
Zm00001d024894	5.064691552	10.01067813	14.56622187	15.53670743	5.630555714	4.929212416	9.445096185	5.355648722	5.261432593	4.224654614	1.000352209	3.40100157
Zm00001d036617	5.064691552	10.01067813	8.73973312	10.35780495	8.445833572	12.81595228	2.098910263	5.355648722	13.67972474	1.056163654	8.002817674	1.13366719
Zm00001d043211	0	0	0	4.315752064	1.876851905	0	0	0	0	0	2.000704419	0
Zm00001d035336	0	0	0	0	21.58379691	23.66021959	0	0	0	14.78629115	0	0
Zm00001d045256	0.844115259	18.01922064	15.53730332	19.85245949	8.445833572	22.67437711	12.59346158	10.71129744	4.209146074	2.112327307	0	14.73767347
Zm00001d045517	811.1947635	870.9289974	896.3081855	2067.245238	2408.000994	2090.971907	571.9530468	524.8535748	550.3458492	549.2050999	779.274371	821.9087127
Zm00001d018752	73.4380275	70.07474692	33.98785102	157.9565255	84.45833572	165.6215372	26.23637829	36.41841131	36.83002815	45.4150371	44.01549721	44.21302041
Zm00001d023945	5.90880681	14.01494938	17.47946624	18.12615867	10.32268548	3.943369932	1.049455132	11.78242719	8.418292148	5.280818268	2.000704419	3.40100157
Zm00001d006936	0	4.004271252	1.942162915	1.726300825	0.938425952	3.943369932	3.148365395	0	0	1.056163654	0	1.13366719
Zm00001d023863	1.688230517	1.001067813	0.971081458	4.315752064	1.876851905	6.900897382	5.247275658	5.355648722	0	1.056163654	1.000352209	2.26733438
Zm00001d017248	4.220576293	7.007474692	3.884325831	12.94725619	11.26111143	7.886739865	1.049455132	2.142259489	7.36600563	4.224654614	4.001408837	2.26733438
Zm00001d010828	52.33514603	39.04164471	39.81433977	164.8617288	134.1949112	30.56111698	8.395641053	22.49372463	15.78429778	52.80818268	36.01267953	19.27234223
Zm00001d052207	0	0	0	2.589451238	7.507407619	2.957527449	0	0	0	3.168490961	0	1.13366719
Zm00001d007827	129.9937498	312.3331577	403.9698864	318.5025023	670.974556	344.0590266	284.4023407	153.1715535	172.574989	110.8971836	115.0405041	211.9957645
Zm00001d048370	3.376461034	0	7.768651662	2.589451238	1.876851905	1.971684966	0	0	0	2.112327307	0	0
Zm00001d038288	2.532345776	2.002135626	1.942162915	16.39985784	9.384259524	0.985842483	5.247275658	0	8.418292148	2.112327307	0	6.802003139
Zm00001d016607	32.07637983	13.01388157	50.4962358	132.9251636	60.99768691	49.29212416	4.197820527	3.213389233	12.62743822	23.23560038	34.01197512	22.6733438
Zm00001d038665	0	0	0	0	1.876851905	4.929212416	0	0	0	0	0	2.26733438
Zm00001d053554	357.9048697	144.1537651	404.9409679	2025.814019	736.6643726	555.029318	16.79128211	89.97489853	538.7706975	187.9971303	461.1623685	442.1302041
Zm00001d032408	0	6.006406879	0	3.452601651	1.876851905	0.985842483	1.049455132	1.071129744	5.261432593	1.056163654	1.000352209	0
Zm00001d026205	43.89399345	69.0736791	48.55407289	63.00998013	45.04444572	90.69750845	34.63201935	38.5606708	66.29405067	21.12327307	15.00528314	29.47534694
Zm00001d043220	21.10288147	82.08756067	98.07922723	57.83107765	99.47315096	68.02313133	12.59346158	20.35146514	13.67972474	16.89861846	10.00352209	47.61402197
Zm00001d018849	6.752922069	2.002135626	0	1.726300825	1.876851905	2.957527449	0	1.071129744	0	1.056163654	0	1.13366719
Zm00001d012512	9.285267845	12.01281376	13.59514041	18.98930908	33.78333429	34.50448691	11.54400645	19.2803354	9.470578667	11.61780019	8.002817674	9.069337519
Zm00001d021290	5.90880681	2.002135626	0	1.726300825	4.692129762	0	0	0	0	2.112327307	0	0
Zm00001d024763	75.97037328	276.2947164	144.6911372	294.3342907	243.0523217	307.5828547	180.5062826	197.087873	214.6664498	57.03283729	49.01725826	173.4510801
Zm00001d014944	157.0054381	153.1633754	152.4597889	434.1646576	314.3726941	285.8943201	91.30259646	96.401677	138.9018204	121.4588202	118.0415607	102.0300471
Zm00001d005083	3.376461034	3.003203439	7.768651662	5.178902476	11.26111143	1.971684966	0	1.071129744	0	0	6.002113256	0
Zm00001d013879	23.63522724	10.01067813	32.04568811	25.03136197	37.5370381	16.75932221	6.29673079	14.99581642	18.94115733	1.056163654	16.00563535	9.069337519
Zm00001d026376	4.220576293	0	0	1.726300825	4.692129762	9.858424831	2.098910263	2.142259489	0	2.112327307	1.000352209	2.26733438
Zm00001d038876	22.79111198	38.0405769	37.87217685	38.84176857	38.47546405	36.47617187	24.13746803	12.85355693	14.73201126	6.336981921	10.00352209	21.53967661
Zm00001d039286	2.532345776	7.007474692	0.971081458	6.042052889	1.876851905	7.886739865	6.29673079	1.071129744	5.261432593	3.168490961	2.000704419	0
Zm00001d003726	0.844115259	11.01174594	15.53730332	9.49465454	10.32268548	5.915054899	5.247275658	4.284518978	9.470578667	3.168490961	2.000704419	3.40100157
Zm00001d018925	17.72642043	102.1089169	56.32272455	44.02067105	109.7958364	114.357728	29.38474369	99.61506623	86.28749452	16.89861846	12.00422651	60.08436106
Zm00001d026189	1.688230517	7.007474692	4.855407289	6.042052889	10.32268548	2.957527449	3.148365395	10.71129744	1.052286519	5.280818268	0	1.13366719
Zm00001d026311	374.7871748	400.4271252	445.7263891	1230.852489	992.8546576	534.3266258	205.6932058	261.3556576	295.6925117	273.5463863	322.1134114	317.4268132
Zm00001d009404	554.5837249	686.7325198	502.0491137	677.573074	952.5023417	1436.372498	355.7652896	299.9163284	571.3915796	280.9395319	279.0982664	455.7342103
Zm00001d042196	17.72642043	2.002135626	3.884325831	22.44191073	2.815277857	9.858424831	0	5.355648722	0	5.280818268	3.001056628	3.40100157
Zm00001d034130	11.81761362	26.02776314	34.95893248	67.32573219	81.64305786	5.915054899	0	24.63598412	30.51630904	9.505472882	17.00598756	24.94067818
Zm00001d037382	26.16757302	157.1676467	91.28165703	63.87313054	165.1629676	148.8622149	66.1156733	92.11715802	68.39862371	33.79723691	17.00598756	74.82203453
Zm00001d015537	0	0	0	0.863150413	1.876851905	3.943369932	0	0	0	0	0	2.26733438
Zm00001d006697	762.2360785	943.0058799	918.643059	1366.367103	1347.579668	1108.086951	545.7166685	644.8201061	723.9731248	272.4902226	440.1549721	558.8979246
Zm00001d017268	52.33514603	44.04698378	88.36841265	235.6400627	221.4685248	75.9098712	17.84073724	9.6401677	49.45746637	52.80818268	79.02782453	45.3466876
Zm00001d017820	50.64691552	80.08542505	82.54192391	199.3877453	133.2564852	79.85324113	36.73092961	50.34309799	83.13063497	38.02189153	25.00880523	74.82203453
Zm00001d022589	14.3499594	29.03096658	29.13244373	67.32573219	52.55185333	29.57527449	20.98910263	32.13389233	21.04573037	11.61780019	19.00669198	19.27234223
Zm00001d031183	0	0	0	1.726300825	3.75370381	0.985842483	0	0	0	1.056163654	0	1.13366719
Zm00001d002168	151.9407466	82.08756067	185.4765584	408.2701452	403.5231595	278.0075802	45.12657066	32.13389233	64.18947763	90.83007421	188.0662153	83.89137205
Zm00001d046832	0	2.002135626	2.913244373	1.726300825	2.815277857	4.929212416	0	0	2.104573037	2.112327307	1.000352209	0
Zm00001d024700	0	20.02135626	1.942162915	5.178902476	0	7.886739865	7.346185922	10.71129744	7.36600563	0	1.000352209	3.40100157
Zm00001d010693	68.37333595	103.1099847	87.3973312	146.7355702	177.362505	172.5224345	40.92875014	29.99163284	69.45091022	69.70680114	56.01972372	39.67835165
Zm00001d041534	10.97349836	7.007474692	7.768651662	50.06272394	51.61342738	28.58943201	5.247275658	34.27615182	17.88887082	19.01094576	11.0038743	13.60400628
Zm00001d051788	6.752922069	3.003203439	1.942162915	15.53670743	10.32268548	20.70269215	3.148365395	5.355648722	9.470578667	2.112327307	0	13.60400628
Zm00001d033395	0	0	0	9.49465454	6.568981667	5.915054899	0	0	0	3.168490961	3.001056628	1.13366719
Zm00001d047274	21.94699672	47.05018722	23.30595499	21.57876032	17.8300931	59.15054899	22.03855777	14.99581642	22.09801689	12.67396384	10.00352209	10.20300471
Zm00001d000204	358.7489849	194.2071557	190.3319657	579.1739269	585.5777943	478.1336043	126.9840709	125.3221801	191.5161464	140.4697659	267.0940399	141.7083987
Zm00001d050803	0	0	0	20.71560991	4.692129762	0	0	0	0	5.280818268	1.000352209	2.26733438
Zm00001d033229	41.36164767	51.05445847	62.1492133	66.46258178	70.38194643	74.92402872	52.47275658	24.63598412	39.9868877	45.4150371	13.00457872	12.47033909
Zm00001d012325	1242.537661	1493.593177	1416.807847	1833.331477	2270.052379	2692.335821	971.7954519	986.5104946	1145.940019	672.7762473	608.2141433	997.6271271
ENSRNA049461457	0	0	0	6.042052889	6.568981667	0	0	0	0	2.112327307	1.000352209	1.13366719
Zm00001d012636	64.99687491	92.0982388	167.0260107	239.0926643	356.6018619	180.4091744	58.76948737	49.27196824	113.646944	50.69585537	121.0426173	88.42604081
Zm00001d020639	761.3919633	945.0080156	1135.194224	2624.840405	1910.635239	1187.940192	590.8432391	532.351483	637.6856302	632.6420285	610.2148477	677.9329795
Zm00001d048299	0	1.001067813	0	6.042052889	1.876851905	4.929212416	2.098910263	3.213389233	3.156859556	2.112327307	0	2.26733438
Zm00001d005028	102.1379463	37.03950908	60.20705038	120.8410578	141.7023188	94.64087838	75.56076948	20.35146514	72.60776978	31.68490961	72.02535907	15.87134066
Zm00001d011846	46.42633922	63.06727222	53.40948018	136.3777652	106.0421326	60.13639147	26.23637829	13.92468668	14.73201126	32.74107326	34.01197512	35.14368289
ENSRNA049456692	0	0	0	3.452601651	2.815277857	0	0	0	0	2.112327307	0	0
Zm00001d016269	6.752922069	4.004271252	16.50838478	37.97861816	33.78333429	11.8301098	2.098910263	9.6401677	6.313719111	16.89861846	10.00352209	1.13366719
Zm00001d044443	774.8978074	1382.47465	1494.494363	2972.690021	2918.504712	2010.132823	582.4475981	770.1422862	946.0055802	791.0665765	820.2888116	1047.508483
Zm00001d013647	5.90880681	10.01067813	7.768651662	22.44191073	33.78333429	13.80179476	14.69237184	1.071129744	5.261432593	9.505472882	4.001408837	10.20300471
Zm00001d044833	7.597037328	16.01708501	28.16136227	39.70491899	25.33750071	5.915054899	1.049455132	2.142259489	47.35289333	4.224654614	4.001408837	15.87134066
Zm00001d006875	0.844115259	510.5445847	39.81433977	157.9565255	180.1777829	514.6097762	40.92875014	353.4728157	167.3135564	8.449309229	1.000352209	277.7484615
Zm00001d048950	344.3990255	178.1900707	665.1907986	2202.759853	1121.419013	692.0614231	28.33528856	113.5397529	516.6726806	275.6587136	709.2497164	367.3081695
Zm00001d020862	1.688230517	6.006406879	2.913244373	4.315752064	7.507407619	0.985842483	0	0	0	2.112327307	0	2.26733438
Zm00001d051289	9.285267845	3.003203439	9.710814577	4.315752064	3.75370381	0.985842483	6.29673079	2.142259489	2.104573037	0	3.001056628	0
Zm00001d012152	10.97349836	47.05018722	9.710814577	12.94725619	12.19953738	19.71684966	17.84073724	6.426778466	22.09801689	6.336981921	1.000352209	7.935670329
Zm00001d023228	31.23226457	52.05552628	94.1949014	132.0620131	109.7958364	81.8249261	17.84073724	19.2803354	84.18292148	29.5725823	28.00986186	52.14869073
Zm00001d047342	34.6087256	19.02028845	20.39271061	31.93656527	30.96805643	9.858424831	13.64291671	6.426778466	12.62743822	5.280818268	18.00633977	1.13366719
Zm00001d046888	9.285267845	20.02135626	33.01676956	14.67355702	28.15277857	27.60358953	4.197820527	20.35146514	16.8365843	3.168490961	17.00598756	3.40100157
Zm00001d023418	0	0	0	0.863150413	8.445833572	0	0	0	0	0	2.000704419	1.13366719
Zm00001d007753	67.52922069	160.1708501	186.4476399	510.9850443	276.835656	296.7385874	34.63201935	71.76569288	127.3266687	86.60541959	42.01479279	239.2037771
Zm00001d041714	0	5.005339065	0	0.863150413	3.75370381	4.929212416	2.098910263	3.213389233	3.156859556	2.112327307	0	1.13366719
Zm00001d012774	7.597037328	15.0160172	5.826488746	22.44191073	44.10601976	37.46201436	3.148365395	13.92468668	12.62743822	13.7301275	8.002817674	13.60400628
Zm00001d003209	1345.519722	1217.298461	2232.516271	5503.447032	5026.209401	2919.079592	379.9027577	701.5899826	1080.698255	1245.216948	1692.595938	1623.411416
Zm00001d044037	10.1293831	178.1900707	39.81433977	45.74697187	19.706945	131.1170503	26.23637829	92.11715802	65.24176415	10.56163654	3.001056628	53.28235792
Zm00001d052733	19.41465095	266.2840383	45.64082851	151.9144726	118.24167	312.5120671	48.27493606	113.5397529	73.6600563	36.96572788	25.00880523	136.0400628
Zm00001d045463	8.441152586	22.02349189	9.710814577	13.8104066	31.90648238	22.67437711	1.049455132	2.142259489	23.15030341	3.168490961	12.00422651	7.935670329
Zm00001d023169	0	2.002135626	1.942162915	0	2.815277857	6.900897382	1.049455132	2.142259489	5.261432593	1.056163654	0	2.26733438
Zm00001d043441	5.064691552	37.03950908	47.58299143	85.45189086	14.07638929	65.06560388	52.47275658	58.91213594	54.71889896	10.56163654	7.002465465	38.54468446
Zm00001d040186	0.844115259	7.007474692	0.971081458	1.726300825	0	10.84426731	0	0	2.104573037	2.112327307	1.000352209	1.13366719
Zm00001d053696	141.8113634	43.04591596	36.90109539	191.6193916	147.3328745	34.50448691	10.49455132	11.78242719	17.88887082	45.4150371	44.01549721	37.41101727
Zm00001d022053	74.28214276	17.01815282	25.2481179	27.62081321	8.445833572	16.75932221	18.89019237	9.6401677	8.418292148	0	10.00352209	7.935670329
Zm00001d037228	748.7302344	3760.010706	3928.024497	5550.057154	7033.502513	2654.873807	1068.345324	1755.581651	2327.657779	1204.026565	2987.051697	981.7557864
Zm00001d015616	24.4793425	9.009610318	26.21919936	68.18888261	52.55185333	44.36291174	2.098910263	8.569037955	11.5751517	7.393145575	26.00915744	22.6733438
Zm00001d014628	5.064691552	15.0160172	14.56622187	21.57876032	17.8300931	15.77347973	6.29673079	10.71129744	14.73201126	3.168490961	12.00422651	3.40100157
Zm00001d034729	45.58222397	18.01922064	14.56622187	41.43121981	40.35231595	31.54695946	6.29673079	5.355648722	5.261432593	15.8424548	19.00669198	3.40100157
Zm00001d009622	10.1293831	15.0160172	9.710814577	13.8104066	13.13796333	25.63190456	12.59346158	8.569037955	3.156859556	3.168490961	10.00352209	4.53466876
Zm00001d025251	0	0	0	12.94725619	0.938425952	3.943369932	0	0	0	0	6.002113256	0
Zm00001d047350	0.844115259	0	3.884325831	12.08410578	4.692129762	1.971684966	1.049455132	0	4.209146074	3.168490961	1.000352209	2.26733438
Zm00001d016274	5634.469351	8397.957884	7819.147898	14459.49571	19027.52461	18163.16191	4857.927805	6028.318202	7709.051035	6066.604026	4859.711033	6622.883723
Zm00001d031449	522.5073451	200.2135626	604.9837482	1443.18749	1415.146336	432.7848501	61.91785277	96.401677	160.9998373	241.8614767	697.2454899	179.119416
Zm00001d021629	81.03506483	206.2199695	117.5008564	306.4183965	283.4046376	433.7706926	99.69823751	126.3933098	194.6730059	51.75201903	87.03064221	209.7284301
Zm00001d011644	1117.608602	938.0005409	1208.996415	3618.32653	2270.052379	1824.794436	862.6521182	826.9121627	1031.240788	757.2693396	1017.358197	850.2503924
Zm00001d047774	31.23226457	28.02989877	11.65297749	46.61012229	49.73657548	31.54695946	9.445096185	22.49372463	28.411736	6.336981921	18.00633977	19.27234223
Zm00001d006864	86.94387164	175.1868673	88.36841265	165.7248792	137.0101891	249.4181482	79.75859001	87.83263904	118.9083766	66.53831018	39.01373616	82.75770486
Zm00001d001864	49.80280026	53.05659409	50.4962358	52.65217518	54.42870524	71.96650127	58.76948737	23.56485438	66.29405067	15.8424548	17.00598756	28.34167975
Zm00001d027892	60.77629862	88.09396755	70.88894642	161.4091272	189.5620424	89.71166596	43.0276604	85.69037955	67.34633719	31.68490961	54.0190193	64.61902982
Zm00001d003028	0	5.005339065	0.971081458	1.726300825	4.692129762	2.957527449	0	0	4.209146074	1.056163654	1.000352209	1.13366719
Zm00001d045300	0	0	0	9.49465454	5.630555714	0	0	0	0	0	4.001408837	1.13366719
Zm00001d052390	0	0	0	6.042052889	0	0	0	0	0	1.056163654	1.000352209	0
Zm00001d007517	756.3272717	1345.435141	1355.629715	1402.619421	1046.344937	2152.094141	1372.687312	1127.899621	1375.33848	437.2517526	523.1842055	608.779281
Zm00001d048627	676.9804374	1566.671127	907.961163	1589.92306	2139.611171	2106.745386	420.8315078	484.1506445	531.4046919	628.4173739	667.2349236	694.9379874
Zm00001d037779	3399.252146	5134.476813	3237.58558	6738.615272	5814.487201	7440.15322	1861.733404	3529.372508	2398.160976	2722.789899	1658.583963	2444.186461
Zm00001d038064	27.01168828	6.006406879	9.710814577	47.4732727	16.89166714	24.64606208	2.098910263	8.569037955	2.104573037	3.168490961	17.00598756	10.20300471
Zm00001d042780	0	3.003203439	14.56622187	45.74697187	37.5370381	18.73100718	9.445096185	10.71129744	13.67972474	13.7301275	11.0038743	10.20300471
Zm00001d024717	5.064691552	12.01281376	3.884325831	0.863150413	1.876851905	9.858424831	4.197820527	5.355648722	3.156859556	3.168490961	0	1.13366719
Zm00001d046178	11.81761362	12.01281376	32.04568811	46.61012229	60.05926095	33.51864443	9.445096185	4.284518978	13.67972474	10.56163654	16.00563535	21.53967661
Zm00001d029594	53.17926129	111.1185273	82.54192391	260.6714246	209.2689874	189.2817568	81.85750027	59.98326569	97.86264623	45.4150371	55.01937151	125.8370581
Zm00001d042359	3.376461034	49.05232284	5.826488746	9.49465454	28.15277857	64.0797614	1.049455132	16.06694617	15.78429778	14.78629115	2.000704419	18.13867504
Zm00001d037636	436.4075887	2886.078505	895.337104	1948.993632	1561.540785	3760.003231	1005.378016	1774.861986	1322.724154	348.5340057	376.1324307	1767.387149
Zm00001d049060	48.958685	90.09610318	109.7322047	180.3984363	188.6236164	61.12223395	28.33528856	37.48954105	54.71889896	50.69585537	66.02324581	30.60901413
Zm00001d002645	0	0	0	4.315752064	0.938425952	0.985842483	0	0	0	1.056163654	0	1.13366719
Zm00001d046903	0	0	0	6.042052889	0	5.915054899	0	0	0	1.056163654	3.001056628	0
Zm00001d031531	7.597037328	5.005339065	4.855407289	21.57876032	15.01481524	15.77347973	9.445096185	1.071129744	2.104573037	1.056163654	9.003169884	7.935670329
Zm00001d020780	542.7661113	297.3171405	576.8223859	1729.753427	1567.171341	898.1025021	183.654648	227.0795058	345.1499781	320.017587	770.2712012	350.3031617
Zm00001d023332	1.688230517	2.002135626	0	0	0.938425952	8.872582348	3.148365395	3.213389233	2.104573037	0	0	3.40100157
Zm00001d006759	1130.270331	773.8254195	1263.376977	2462.568128	2764.602856	2150.122456	345.2707383	491.6485527	688.1953831	587.2269914	1053.370876	894.4634128
Zm00001d036999	9.285267845	17.01815282	16.50838478	11.22095537	35.66018619	54.22133657	3.148365395	1.071129744	14.73201126	1.056163654	20.00704419	13.60400628
Zm00001d028968	579.0630674	249.2658855	413.680701	857.1083598	662.5287224	490.9495566	225.6328533	173.5230186	287.2742196	208.0642398	271.0954487	211.9957645
Zm00001d017383	5.90880681	0	12.62405895	11.22095537	14.07638929	1.971684966	6.29673079	0	0	6.336981921	3.001056628	0
Zm00001d019228	472.7045448	394.4207184	501.0780322	1196.326472	1112.034754	1213.572097	437.6227899	339.548129	376.7185736	353.8148239	410.1444058	447.79854
ENSRNA049479219	0	0	0	12.08410578	1.876851905	1.971684966	0	0	0	1.056163654	0	4.53466876
Zm00001d018823	15.19407466	13.01388157	19.42162915	12.08410578	22.52222286	13.80179476	19.9396475	7.497908211	1.052286519	6.336981921	9.003169884	1.13366719
Zm00001d028428	79.34683431	102.1089169	143.7200557	128.6094115	243.0523217	147.8763725	89.20368619	77.1213416	70.50319674	28.51641865	80.02817674	70.28736577
Zm00001d023522	106.3585226	76.08115379	103.905716	277.9344329	240.2370438	201.1118666	30.43419882	79.26360109	89.44435408	83.43692863	96.03381209	68.02003139
Zm00001d015796	10.97349836	8.008542505	5.826488746	9.49465454	10.32268548	28.58943201	2.098910263	8.569037955	9.470578667	2.112327307	11.0038743	3.40100157
Zm00001d049213	5.064691552	1.001067813	10.68189604	35.38916692	12.19953738	0	5.247275658	0	5.261432593	4.224654614	11.0038743	1.13366719
Zm00001d021442	3265.03782	4062.333186	3010.352519	3664.073502	4537.28948	4965.688587	1735.798788	1971.949859	2118.252762	1329.71004	1344.473369	1870.550863
Zm00001d043622	0	0	0	29.34711403	10.32268548	7.886739865	0	0	0	1.056163654	13.00457872	2.26733438
Zm00001d049103	139.2790177	144.1537651	202.9560247	534.2901055	416.6611229	346.0307116	74.51131435	93.18828776	156.7906913	120.4026565	170.0598756	157.5797394
Zm00001d029955	110.5790989	220.2349189	163.1416849	387.5545353	391.3236222	308.5686972	176.3084621	176.7364078	160.9998373	136.2451113	148.052127	90.69337519
Zm00001d053878	0	0	0	2.589451238	1.876851905	7.886739865	0	0	0	2.112327307	1.000352209	1.13366719
Zm00001d052349	0.844115259	1.001067813	0	2.589451238	5.630555714	3.943369932	0	3.213389233	2.104573037	3.168490961	1.000352209	0
Zm00001d031536	14.3499594	5.005339065	9.710814577	13.8104066	26.27592667	14.78763725	7.346185922	2.142259489	3.156859556	9.505472882	6.002113256	3.40100157
Zm00001d016354	3.376461034	13.01388157	39.81433977	27.62081321	22.52222286	1.971684966	0	0	22.09801689	3.168490961	7.002465465	7.935670329
Zm00001d043652	1904.324023	1949.079032	1922.741286	3046.057807	3034.86953	2641.072012	1250.950517	1230.728076	1421.639087	803.7405404	1071.377216	1146.137529
Zm00001d017274	623.8011761	3799.052351	1481.870305	4100.827611	4523.213091	4950.90095	1453.495357	2090.845261	2544.428802	814.3021769	644.2268228	3243.42183
Zm00001d016921	1.688230517	0	2.913244373	4.315752064	1.876851905	0	0	1.071129744	1.052286519	1.056163654	0	1.13366719
Zm00001d010115	91.16444793	203.2167661	207.811432	370.2915271	424.1685305	391.3794658	103.896058	142.460256	143.1109665	87.66158325	99.03486872	225.5997708
Zm00001d038810	44.73810871	50.05339065	81.57084245	173.493233	203.6384317	119.2869405	16.79128211	48.2008385	43.14374726	61.25749191	48.01690605	63.48536263
Zm00001d027853	7.597037328	0	4.855407289	6.905203302	7.507407619	6.900897382	1.049455132	4.284518978	4.209146074	7.393145575	0	0
Zm00001d016301	106.3585226	176.1879351	107.7900418	213.1981519	245.8675995	347.0165541	96.54987211	69.62343339	106.2809384	84.49309229	79.02782453	116.7677206
Zm00001d034074	280.2462659	561.5990431	192.2741286	890.7712259	668.1592781	1179.06761	319.03436	434.8786762	533.5092649	262.9847497	293.1031973	395.6498493
Zm00001d025761	156.1613228	103.1099847	220.4354909	618.0156955	441.0601976	216.8853463	73.46185922	65.33891441	146.2678261	125.6834748	226.0795993	91.82704238
Zm00001d012670	5.90880681	45.04805159	9.710814577	12.94725619	14.07638929	33.51864443	14.69237184	25.70711387	23.15030341	2.112327307	1.000352209	18.13867504
Zm00001d040952	5.064691552	4.004271252	0.971081458	4.315752064	2.815277857	1.971684966	3.148365395	7.497908211	0	1.056163654	1.000352209	1.13366719
Zm00001d010912	0	0	0	1.726300825	0	10.84426731	0	0	0	0	1.000352209	3.40100157
Zm00001d054085	15.19407466	5.005339065	12.62405895	21.57876032	5.630555714	8.872582348	10.49455132	18.20920565	5.261432593	3.168490961	6.002113256	3.40100157
Zm00001d006242	796.0006889	956.0197615	1072.073929	2176.865341	1755.794957	1736.068613	467.0075336	693.0209446	857.6135126	492.1722626	581.2046336	904.6664175
Zm00001d042260	116.4879057	96.10251006	306.8617406	35.38916692	184.8699126	45.34875422	20.98910263	19.2803354	277.8036409	40.13421884	32.0112707	20.40600942
Zm00001d028809	43.89399345	19.02028845	82.54192391	135.5146148	103.2268548	81.8249261	10.49455132	16.06694617	37.88231467	39.07805518	29.01021407	44.21302041
Zm00001d006633	1.688230517	0	4.855407289	2.589451238	5.630555714	0.985842483	0	4.284518978	1.052286519	2.112327307	0	1.13366719
Zm00001d009795	580.7512979	1999.132423	786.5759808	1463.03995	1499.604672	2781.061645	728.3218614	1440.669506	1240.645805	484.779117	436.1535633	1086.053168
Zm00001d044458	0	2.002135626	0.971081458	9.49465454	2.815277857	2.957527449	3.148365395	3.213389233	0	0	2.000704419	3.40100157
Zm00001d040697	1564.989689	2610.784857	3450.252419	9160.61533	4982.103381	4354.466248	1852.288307	2487.163267	3308.388814	1821.882302	1702.59946	2950.935695
Zm00001d018738	278.5580353	32.03417002	419.5071897	4687.769892	411.9689931	567.8452703	119.637885	173.5230186	615.5876134	247.1422949	875.3081831	861.5870643
Zm00001d010788	17.72642043	34.03630564	26.21919936	45.74697187	25.33750071	69.00897382	15.74182698	31.06276259	25.25487645	17.95478211	13.00457872	18.13867504
Zm00001d038934	0	0	0	17.26300825	20.64537095	0	0	0	0	3.168490961	0	10.20300471
Zm00001d006353	79.34683431	81.08649286	75.7443537	115.6621553	193.3157462	58.1647065	26.23637829	40.70293029	37.88231467	60.20132825	49.01725826	19.27234223
Zm00001d004727	77.65860379	149.1591041	175.7657439	113.9358545	127.6259295	40.41954181	45.12657066	23.56485438	153.6338317	22.17943673	46.01620163	30.60901413
Zm00001d002798	1012.93831	1244.327292	1143.933957	1040.959398	1806.469958	1605.937405	428.1776937	441.3054547	637.6856302	442.5325708	405.1426448	714.2103296
Zm00001d006489	298.8168015	352.3758702	397.1723162	284.8396362	719.7727055	214.9136613	109.1433337	109.2552339	129.4312418	159.4807117	173.0609322	95.22804395
Zm00001d047170	0	0	0	5.178902476	0.938425952	0	0	0	0	1.056163654	0	1.13366719
Zm00001d028212	7.597037328	12.01281376	4.855407289	14.67355702	5.630555714	9.858424831	2.098910263	8.569037955	2.104573037	2.112327307	4.001408837	4.53466876
Zm00001d022550	37.14107138	109.1163916	48.55407289	79.40983797	130.4412074	126.1878378	33.58256421	57.8410062	53.66661245	50.69585537	30.01056628	37.41101727
Zm00001d053186	0	0	0	0	3.75370381	4.929212416	0	0	0	0	3.001056628	0
Zm00001d014965	4.220576293	44.04698378	11.65297749	26.75766279	30.02963048	18.73100718	13.64291671	21.42259489	3.156859556	2.112327307	2.000704419	22.6733438
Zm00001d030796	20.25876621	27.02883095	33.98785102	66.46258178	54.42870524	60.13639147	16.79128211	42.84518978	21.04573037	12.67396384	14.00493093	37.41101727
Zm00001d034782	902.3592115	492.525364	994.3874127	2358.126928	3058.330179	1131.747171	393.5456744	354.5439454	505.0975289	473.1613168	1402.493797	430.7935322
Zm00001d028046	5.064691552	6.006406879	2.913244373	5.178902476	3.75370381	5.915054899	4.197820527	2.142259489	4.209146074	3.168490961	2.000704419	0
Zm00001d039795	8.441152586	6.006406879	7.768651662	14.67355702	14.07638929	6.900897382	2.098910263	5.355648722	5.261432593	4.224654614	6.002113256	2.26733438
Zm00001d053415	1.688230517	22.02349189	39.81433977	18.98930908	60.05926095	23.66021959	6.29673079	1.071129744	12.62743822	6.336981921	14.00493093	15.87134066
Zm00001d020962	0	0	0	0.863150413	0	4.929212416	0	0	0	0	2.000704419	0
Zm00001d042433	29.54403405	20.02135626	20.39271061	32.79971568	47.85972357	29.57527449	9.445096185	23.56485438	19.99344385	19.01094576	14.00493093	5.668335949
Zm00001d051161	59.0880681	339.3619886	84.48408682	329.7234577	273.0819522	307.5828547	115.4400645	207.7991704	231.5030341	86.60541959	48.01690605	187.0550863
Zm00001d017612	6.752922069	16.01708501	15.53730332	62.14682972	47.85972357	17.7451647	4.197820527	12.85355693	26.30716296	17.95478211	18.00633977	9.069337519
Zm00001d042487	90.32033267	188.2007489	150.517626	454.8802675	337.8333429	437.7140625	87.10477593	144.6025155	168.365843	97.16705613	116.0408563	222.1987692
Zm00001d005782	75.12625802	51.05445847	72.83110933	233.9137618	217.714821	129.1453653	19.9396475	37.48954105	28.411736	33.79723691	136.0479005	35.14368289
Zm00001d043569	382.3842122	218.2327833	309.774985	1111.737732	782.6472443	545.1708932	100.7476926	84.61924981	136.7972474	312.6244415	348.1225688	201.7927598
Zm00001d005932	711.589163	917.9791846	1007.982553	844.1611036	1298.781518	1127.803801	616.0301623	485.2217742	436.6989052	332.6915509	284.1000274	540.7592496
Zm00001d040386	0.844115259	4.004271252	0	8.631504127	4.692129762	1.971684966	1.049455132	1.071129744	0	2.112327307	0	3.40100157
Zm00001d013572	93.69679371	70.07474692	80.59976099	176.0826842	170.7935233	125.2019954	40.92875014	44.98744927	61.03261808	59.1451646	78.02747232	29.47534694
Zm00001d051099	17.72642043	31.03310221	59.23596892	66.46258178	84.45833572	109.4285156	8.395641053	11.78242719	8.418292148	6.336981921	64.02254139	21.53967661
Zm00001d006868	2264.761239	1664.775773	1361.456204	2831.996504	2476.506088	3202.016385	1051.554042	1322.845234	1210.129496	869.2226869	1015.357492	1129.132521
Zm00001d021085	10.97349836	40.04271252	8.73973312	49.19957353	12.19953738	63.09391892	26.23637829	52.48535748	86.28749452	20.06710942	6.002113256	18.13867504
Zm00001d017353	235.5081572	173.1847317	127.211671	390.1439866	304.9884345	209.9844489	112.2916991	114.6108827	106.2809384	96.11089248	137.0482527	87.29237362
Zm00001d009759	5.064691552	36.03844127	34.95893248	30.21026445	41.29074191	19.71684966	15.74182698	7.497908211	9.470578667	5.280818268	8.002817674	19.27234223
Zm00001d012712	5.064691552	0	7.768651662	10.35780495	14.07638929	1.971684966	1.049455132	2.142259489	2.104573037	3.168490961	5.001761046	1.13366719
Zm00001d031344	145.1878245	99.1057135	91.28165703	149.3250214	255.2518591	107.4568307	58.76948737	54.62761696	55.77118548	63.36981921	84.02958558	34.0100157
Zm00001d039538	23.63522724	36.03844127	23.30595499	24.16821156	90.08889143	86.75413851	29.38474369	14.99581642	22.09801689	23.23560038	32.0112707	15.87134066
Zm00001d012553	2.532345776	1.001067813	6.797570204	5.178902476	15.01481524	12.81595228	6.29673079	6.426778466	1.052286519	3.168490961	4.001408837	4.53466876
Zm00001d007474	955.5384728	606.6470947	783.6627364	458.3328692	470.1514022	374.6201436	396.6940398	419.8828598	413.5486018	116.1780019	222.0781905	124.7033909
Zm00001d010751	10.97349836	65.06940785	76.71543516	59.55737848	126.6875036	89.71166596	15.74182698	43.91631952	45.2483203	20.06710942	7.002465465	71.42103296
Zm00001d036668	585.8159895	438.4677021	606.9259111	1490.660763	1212.446331	733.4668074	232.9790392	243.146452	463.0060682	374.938097	503.1771613	344.6348257
Zm00001d045174	3.376461034	2.002135626	5.826488746	47.4732727	37.5370381	13.80179476	0	2.142259489	2.104573037	4.224654614	24.00845302	6.802003139
Zm00001d043870	1251.822929	1059.129746	1813.980163	3525.969436	3745.257976	2876.688366	537.3210274	805.4895678	891.2866812	725.58443	1517.534301	1368.336298
Zm00001d048785	125.7731735	243.2594786	111.6743676	145.8724198	162.3476898	283.9226351	142.7258979	143.5313858	156.7906913	71.81912844	64.02254139	74.82203453
Zm00001d034427	70.90568172	72.07688254	109.7322047	182.1247371	297.4810269	229.7012986	91.30259646	35.34728157	90.4966406	71.81912844	101.0355731	79.35670329
Zm00001d010205	2.532345776	6.006406879	5.826488746	8.631504127	2.815277857	12.81595228	2.098910263	13.92468668	9.470578667	1.056163654	2.000704419	5.668335949
Zm00001d025414	5.064691552	7.007474692	5.826488746	3.452601651	10.32268548	3.943369932	3.148365395	19.2803354	2.104573037	5.280818268	1.000352209	0
Zm00001d007651	1.688230517	0	0	6.042052889	4.692129762	3.943369932	0	3.213389233	4.209146074	1.056163654	3.001056628	1.13366719
Zm00001d020789	37.14107138	20.02135626	26.21919936	55.24162641	59.120835	11.8301098	2.098910263	11.78242719	13.67972474	11.61780019	22.0077486	11.3366719
Zm00001d016547	2.532345776	4.004271252	3.884325831	12.08410578	18.76851905	4.929212416	2.098910263	1.071129744	5.261432593	0	6.002113256	6.802003139
Zm00001d052233	41.36164767	81.08649286	86.42624974	138.104066	202.7000057	190.2675992	52.47275658	63.19665492	76.81691585	38.02189153	51.01796267	100.8963799
Zm00001d020961	296.2844558	75.08008598	174.7946624	1691.774809	1559.663933	896.1308171	6.29673079	36.41841131	54.71889896	363.3202968	340.1197512	777.6956923
Zm00001d053998	0	0	0	1.726300825	15.95324119	9.858424831	0	0	0	4.224654614	0	5.668335949
Zm00001d038746	30.38814931	17.01815282	46.61190997	56.10477683	64.75139072	11.8301098	6.29673079	18.20920565	47.35289333	14.78629115	19.00669198	13.60400628
Zm00001d026426	51.49103078	79.08435723	73.80219079	208.8823999	145.4560226	184.3525443	45.12657066	33.20502208	85.235208	61.25749191	71.02500686	60.08436106
Zm00001d043318	7.597037328	21.02242407	21.36379207	37.97861816	34.72176024	38.44785684	2.098910263	4.284518978	31.56859556	11.61780019	8.002817674	20.40600942
Zm00001d013263	2.532345776	11.01174594	6.797570204	15.53670743	18.76851905	1.971684966	2.098910263	0	0	5.280818268	1.000352209	6.802003139
Zm00001d053941	0	0	0	26.75766279	3.75370381	11.8301098	0	0	0	8.449309229	0	6.802003139
Zm00001d037061	0.844115259	8.008542505	10.68189604	20.71560991	9.384259524	29.57527449	0	1.071129744	4.209146074	1.056163654	9.003169884	11.3366719
Zm00001d029391	0	14.01494938	10.68189604	34.52601651	0	21.68853463	1.049455132	12.85355693	42.09146074	6.336981921	7.002465465	6.802003139
Zm00001d050259	157.8495534	142.1516295	119.4430193	302.1026445	480.4740876	302.6536423	133.2808017	72.83682262	90.4966406	143.6382569	164.0577623	80.49037048
Zm00001d021854	2.532345776	4.004271252	1.942162915	6.905203302	2.815277857	4.929212416	1.049455132	2.142259489	5.261432593	4.224654614	1.000352209	0
Zm00001d018463	1.688230517	1.001067813	0	11.22095537	6.568981667	2.957527449	1.049455132	2.142259489	1.052286519	2.112327307	2.000704419	3.40100157
Zm00001d052609	9.285267845	7.007474692	13.59514041	20.71560991	12.19953738	7.886739865	11.54400645	2.142259489	8.418292148	1.056163654	9.003169884	4.53466876
Zm00001d007549	5.064691552	22.02349189	5.826488746	73.36778508	65.68981667	62.10807644	2.098910263	5.355648722	3.156859556	24.29176403	22.0077486	26.07434537
Zm00001d018277	1019.691232	917.9791846	952.63091	2081.918796	2161.194968	1457.07519	503.7384632	631.9665492	758.6985799	677.0009019	769.2708489	599.7099434
Zm00001d009557	5.064691552	6.006406879	1.942162915	0.863150413	7.507407619	6.900897382	7.346185922	3.213389233	1.052286519	0	1.000352209	4.53466876
Zm00001d015969	1.688230517	37.03950908	5.826488746	5.178902476	15.95324119	21.68853463	12.59346158	8.569037955	8.418292148	3.168490961	1.000352209	11.3366719
Zm00001d045948	516.5985383	102.1089169	258.3076678	626.6471996	534.9027929	487.0061867	101.7971478	55.69874671	108.3855114	167.9300209	308.1084805	115.6340534
Zm00001d008756	43.89399345	76.08115379	137.893567	309.0078478	293.7273231	111.4002006	44.07711553	32.13389233	62.08490459	67.59447383	67.02359802	122.4360565
ENSRNA049478230	0	0	0	6.042052889	2.815277857	5.915054899	0	0	0	1.056163654	2.000704419	2.26733438
Zm00001d052209	46.42633922	14.01494938	8.73973312	256.3556726	255.2518591	47.32043919	2.098910263	7.497908211	3.156859556	60.20132825	136.0479005	4.53466876
Zm00001d020551	1.688230517	4.004271252	2.913244373	10.35780495	2.815277857	10.84426731	5.247275658	6.426778466	3.156859556	1.056163654	2.000704419	5.668335949
Zm00001d012292	74.28214276	96.10251006	34.95893248	206.2929486	197.06945	181.3950169	34.63201935	49.27196824	66.29405067	84.49309229	59.02078035	66.8863642
Zm00001d015459	1106.635104	1926.054472	2281.070344	5493.952377	3410.239911	2003.231926	1113.471895	1517.790848	2184.546813	1296.968967	1248.439557	1379.67297
Zm00001d017282	68.37333595	106.1131882	84.48408682	168.3143305	178.300931	217.8711888	50.37384632	98.54393649	114.6992305	39.07805518	50.01761046	114.5003862
Zm00001d024497	184.0171264	268.2861739	178.6789882	321.0919535	425.1069564	606.2931271	219.3361225	325.6234423	278.8559274	144.6944205	245.0862913	96.36171114
Zm00001d039771	17.72642043	8.008542505	14.56622187	36.25231733	23.46064881	55.20717905	28.33528856	5.355648722	17.88887082	10.56163654	16.00563535	14.73767347
Zm00001d044605	0	18.01922064	7.768651662	1.726300825	6.568981667	44.36291174	0	5.355648722	5.261432593	3.168490961	0	15.87134066
Zm00001d038694	43.04987819	41.04378034	37.87217685	104.4411999	230.8527843	69.9948163	5.247275658	33.20502208	19.99344385	50.69585537	31.01091849	64.61902982
Zm00001d016160	1070.338148	2179.324629	1641.127664	2167.370686	2001.662556	2096.886962	1093.532247	1637.757379	1067.01853	456.2626983	685.2412634	1117.795849
Zm00001d042553	241.416964	227.2423936	298.1220075	530.8375038	782.6472443	1057.808984	82.9069554	152.1004237	137.8495339	144.6944205	416.1465191	294.7534694
Zm00001d029728	2.532345776	11.01174594	5.826488746	7.768353715	5.630555714	7.886739865	1.049455132	4.284518978	1.052286519	0	1.000352209	6.802003139
Zm00001d050198	13.50584414	34.03630564	23.30595499	35.38916692	51.61342738	38.44785684	18.89019237	26.77824361	21.04573037	9.505472882	10.00352209	26.07434537
Zm00001d053569	518.2867688	1042.111593	826.3903205	908.8973846	1611.27736	1182.025137	450.2162515	503.4309799	556.6595683	366.4887878	477.1680038	493.1452276
Zm00001d037939	4.220576293	10.01067813	5.826488746	31.07341486	21.58379691	69.00897382	4.197820527	7.497908211	13.67972474	15.8424548	10.00352209	18.13867504
Zm00001d022166	259.1433844	475.5072112	188.3898028	570.5424228	454.198161	729.5234375	261.3143278	446.6611034	537.718411	257.7039315	209.0736117	166.6490769
Zm00001d021303	5.064691552	9.009610318	6.797570204	24.16821156	32.84490833	28.58943201	11.54400645	10.71129744	12.62743822	6.336981921	10.00352209	14.73767347
Zm00001d006025	5.064691552	21.02242407	12.62405895	3.452601651	13.13796333	1.971684966	5.247275658	8.569037955	3.156859556	0	0	6.802003139
Zm00001d038203	29.54403405	52.05552628	29.13244373	27.62081321	98.534725	78.86739865	23.0880129	32.13389233	35.77774163	23.23560038	27.00950965	23.80701099
Zm00001d003954	458.3545854	687.7335876	719.5713602	588.6685815	459.8287167	1100.200211	567.7552262	1063.631836	803.9469002	215.4573853	50.01761046	512.4175698
Zm00001d052981	6.752922069	19.02028845	18.4505477	20.71560991	16.89166714	26.61774704	22.03855777	22.49372463	16.8365843	4.224654614	11.0038743	7.935670329
Zm00001d020124	0	19.02028845	4.855407289	0.863150413	4.692129762	12.81595228	1.049455132	5.355648722	0	1.056163654	0	5.668335949
Zm00001d048214	30.38814931	88.09396755	175.7657439	224.4191073	327.5106574	328.2855469	24.13746803	50.34309799	102.0717923	58.08900095	106.0373342	155.312405
ENSRNA049479084	0	0	0	3.452601651	7.507407619	13.80179476	0	0	0	0	0	9.069337519
Zm00001d007808	0	2.002135626	3.884325831	7.768353715	1.876851905	1.971684966	0	1.071129744	1.052286519	2.112327307	1.000352209	1.13366719
Zm00001d014351	0	0	0	0	2.815277857	2.957527449	0	0	0	1.056163654	1.000352209	0
Zm00001d017821	660.9422475	463.4943975	570.0248157	1507.923771	1297.843092	905.989242	163.7150005	158.5272022	367.247995	670.66392	478.168356	198.3917582
Zm00001d011928	8.441152586	4.004271252	0.971081458	15.53670743	2.815277857	1.971684966	1.049455132	5.355648722	0	3.168490961	2.000704419	2.26733438
Zm00001d009567	88.63210215	632.6748579	136.9224855	403.9543932	284.3430636	683.1888408	175.259007	264.5690469	168.365843	116.1780019	115.0405041	267.5454568
Zm00001d034182	3.376461034	1.001067813	5.826488746	1.726300825	14.07638929	4.929212416	4.197820527	0	4.209146074	3.168490961	1.000352209	3.40100157
Zm00001d044771	5.064691552	17.01815282	19.42162915	39.70491899	45.04444572	33.51864443	9.445096185	10.71129744	2.104573037	8.449309229	23.00810081	11.3366719
Zm00001d027582	27.85580353	51.05445847	36.90109539	45.74697187	106.9805586	63.09391892	123.8357055	36.41841131	30.51630904	35.90956422	31.01091849	11.3366719
Zm00001d046236	37.98518664	27.02883095	42.72758414	150.1881718	121.9953738	87.739981	23.0880129	16.06694617	35.77774163	32.74107326	54.0190193	44.21302041
Zm00001d030644	14.3499594	16.01708501	33.01676956	19.85245949	22.52222286	7.886739865	9.445096185	23.56485438	3.156859556	2.112327307	5.001761046	11.3366719
Zm00001d003888	5.90880681	5.005339065	3.884325831	12.94725619	10.32268548	5.915054899	5.247275658	0	8.418292148	3.168490961	3.001056628	4.53466876
Zm00001d040509	27.01168828	92.0982388	41.75650268	28.48396362	59.120835	45.34875422	23.0880129	42.84518978	29.46402252	9.505472882	4.001408837	35.14368289
Zm00001d053740	17.72642043	3.003203439	6.797570204	18.12615867	11.26111143	13.80179476	3.148365395	2.142259489	2.104573037	2.112327307	9.003169884	4.53466876
Zm00001d053695	277.7139201	254.2712245	386.4904202	908.0342342	940.3028043	461.3742821	131.1818915	178.8786673	284.11736	172.1546755	382.134544	286.817799
Zm00001d021576	19.41465095	11.01174594	32.04568811	46.61012229	71.32037238	28.58943201	9.445096185	4.284518978	5.261432593	8.449309229	39.01373616	5.668335949
Zm00001d011157	93.69679371	24.02562751	115.5586935	174.3563834	203.6384317	208.9986064	14.69237184	32.13389233	32.62088208	29.5725823	142.0500137	41.94568603
Zm00001d051427	644.0599423	727.7763001	543.8056163	926.1603929	950.6254898	1062.738197	426.0787835	370.6108916	486.1563716	318.9614234	301.106015	452.3332088
Zm00001d046161	0	6.006406879	0	4.315752064	5.630555714	7.886739865	1.049455132	8.569037955	3.156859556	1.056163654	1.000352209	4.53466876
Zm00001d034186	64.99687491	76.08115379	86.42624974	232.187461	174.5472271	80.83908361	40.92875014	32.13389233	34.72545511	57.03283729	61.02148477	60.08436106
Zm00001d026173	0	3.003203439	0.971081458	2.589451238	2.815277857	37.46201436	0	8.569037955	1.052286519	2.112327307	0	13.60400628
Zm00001d033835	15.19407466	6.006406879	7.768651662	33.6628661	44.10601976	7.886739865	3.148365395	4.284518978	6.313719111	9.505472882	16.00563535	5.668335949
Zm00001d022204	16.03818991	17.01815282	6.797570204	54.378476	64.75139072	43.37706926	40.92875014	24.63598412	16.8365843	24.29176403	7.002465465	28.34167975
Zm00001d009702	1899.259332	1461.559007	1621.706034	3702.915271	3209.416757	3740.286381	1009.575837	1032.569074	1171.194895	1529.32497	1343.473017	1016.899469
Zm00001d028002	28.69991879	29.03096658	21.36379207	61.2836793	47.85972357	58.1647065	13.64291671	17.13807591	19.99344385	16.89861846	27.00950965	17.00500785
Zm00001d024734	59.0880681	1120.194883	296.1798446	567.9529716	529.2722372	1238.218159	279.155065	626.6109005	359.8819893	105.6163654	87.03064221	660.9279717
Zm00001d007795	8.441152586	2.002135626	1.942162915	6.042052889	7.507407619	3.943369932	7.346185922	5.355648722	6.313719111	3.168490961	1.000352209	2.26733438
Zm00001d021167	0	0	0	3.452601651	5.630555714	8.872582348	0	0	0	2.112327307	0	4.53466876
Zm00001d052927	30.38814931	32.03417002	47.58299143	67.32573219	66.62824262	36.47617187	4.197820527	9.6401677	23.15030341	14.78629115	15.00528314	32.87634851
Zm00001d051643	6.752922069	1.001067813	10.68189604	6.042052889	10.32268548	6.900897382	3.148365395	4.284518978	7.36600563	2.112327307	3.001056628	3.40100157
Zm00001d006650	799.3771499	1328.416988	768.1254331	1394.851067	1368.225039	1158.364918	395.6445846	560.2008563	769.2214451	378.106588	384.1352484	673.3983108
Zm00001d000001	33.76461034	34.03630564	26.21919936	126.8831107	70.38194643	94.64087838	8.395641053	7.497908211	29.46402252	24.29176403	44.01549721	38.54468446
Zm00001d039947	0	27.02883095	3.884325831	1.726300825	4.692129762	8.872582348	5.247275658	8.569037955	10.52286519	0	0	5.668335949
Zm00001d011241	0	4.004271252	0.971081458	5.178902476	10.32268548	1.971684966	1.049455132	1.071129744	1.052286519	5.280818268	0	1.13366719
Zm00001d027441	3.376461034	15.0160172	16.50838478	26.75766279	13.13796333	0.985842483	6.29673079	2.142259489	8.418292148	7.393145575	2.000704419	5.668335949
Zm00001d018345	4.220576293	6.006406879	2.913244373	6.905203302	4.692129762	8.872582348	1.049455132	1.071129744	3.156859556	0	3.001056628	4.53466876
Zm00001d045124	281.9344964	397.4239218	412.7096195	1884.257351	1005.054195	1777.473997	278.1056099	380.2510593	455.6400625	434.0832616	957.3370643	318.5604804
Zm00001d053514	238.0405029	166.177257	176.7368253	477.3221782	565.8708493	389.4077808	116.4895196	95.33054725	99.96721926	121.4588202	275.0968576	128.1043925
Zm00001d038555	571.4660301	437.4666343	832.2168093	1910.151863	1169.278737	657.5569362	315.8859946	338.4769992	750.2802877	425.6339524	451.1588464	494.2788948
Zm00001d004097	0	0	0	10.35780495	0	0.985842483	0	0	0	3.168490961	1.000352209	0
Zm00001d013098	1082.999877	845.9023021	1073.045011	3434.475492	2322.604232	2336.446685	357.8641999	558.0585968	797.6331811	426.690116	1589.559661	955.6814411
Zm00001d021192	51.49103078	26.02776314	59.23596892	78.54668756	86.33518762	53.23549409	6.29673079	21.42259489	45.2483203	8.449309229	41.01444058	30.60901413
Zm00001d034085	63.3086444	46.0491194	59.23596892	82.86243962	74.13565024	27.60358953	18.89019237	22.49372463	25.25487645	12.67396384	38.01338395	17.00500785
Zm00001d028160	0.844115259	7.007474692	2.913244373	3.452601651	11.26111143	0	4.197820527	10.71129744	12.62743822	1.056163654	1.000352209	3.40100157
Zm00001d019078	151.0966313	376.4014977	654.5089025	1042.685699	1041.652807	372.6484586	161.6160903	125.3221801	505.0975289	274.6025499	274.0965053	354.8378304
Zm00001d002350	110.5790989	1844.96798	1832.430711	416.9016493	1908.758387	557.9868454	1072.543145	936.1673966	1514.2403	456.2626983	128.0450828	476.1402197
Zm00001d000854	15.19407466	7.007474692	10.68189604	4.315752064	20.64537095	20.70269215	2.098910263	1.071129744	8.418292148	5.280818268	8.002817674	3.40100157
Zm00001d000574	6.752922069	0	0	1.726300825	0	3.943369932	1.049455132	1.071129744	2.104573037	1.056163654	1.000352209	0
Zm00001d009861	1.688230517	5.005339065	4.855407289	0.863150413	2.815277857	10.84426731	2.098910263	5.355648722	5.261432593	1.056163654	2.000704419	2.26733438
Zm00001d021927	2.532345776	5.005339065	8.73973312	16.39985784	23.46064881	26.61774704	10.49455132	11.78242719	7.36600563	10.56163654	6.002113256	7.935670329
Zm00001d019451	17.72642043	23.0245597	26.21919936	83.72559003	59.120835	35.49032939	15.74182698	31.06276259	25.25487645	19.01094576	22.0077486	24.94067818
Zm00001d050079	80.19094957	89.09503536	111.6743676	130.3357123	329.3875093	130.1312078	46.17602579	42.84518978	33.67316859	103.5040381	73.02571128	40.81201884
Zm00001d006591	2.532345776	8.008542505	17.47946624	31.07341486	25.33750071	9.858424831	0	6.426778466	24.20258993	9.505472882	6.002113256	9.069337519
Zm00001d029763	37.98518664	69.0736791	44.66974706	95.80969581	74.13565024	75.9098712	26.23637829	36.41841131	56.823472	27.46025499	24.00845302	39.67835165
Zm00001d012781	38.8293019	57.06086535	60.20705038	42.29437022	90.08889143	57.17886402	25.18692316	10.71129744	32.62088208	24.29176403	24.00845302	21.53967661
Zm00001d014606	589.1924505	412.439939	814.737343	985.7177713	1287.520407	1971.684966	159.51718	363.1129834	414.6008883	267.2094044	627.2208352	672.2646436
Zm00001d036014	172.1995128	1426.521634	686.5545906	778.5616723	1080.128271	2258.565129	631.7719893	1222.159038	1301.678423	267.2094044	230.0810081	1022.567805
Zm00001d040666	6.752922069	5.005339065	30.10352519	18.98930908	42.22916786	12.81595228	1.049455132	6.426778466	10.52286519	8.449309229	12.00422651	6.802003139
Zm00001d032187	167.9789365	300.3203439	466.1190997	1488.071312	956.2560455	479.1194468	135.379712	138.175737	329.3656803	412.9599885	336.1183423	331.0308194
Zm00001d051542	21.94699672	10.01067813	9.710814577	7.768353715	21.58379691	26.61774704	9.445096185	12.85355693	16.8365843	6.336981921	13.00457872	1.13366719
Zm00001d038420	34.6087256	36.03844127	58.26488746	96.67284623	92.90416929	30.56111698	43.0276604	21.42259489	53.66661245	25.34792769	30.01056628	26.07434537
Zm00001d027525	135.0584414	86.09183193	131.0959968	282.250185	279.6509338	162.6640097	34.63201935	41.77406003	71.55548326	25.34792769	100.0352209	142.8420659
Zm00001d019100	37.14107138	128.1366801	91.28165703	58.69422807	84.45833572	148.8622149	88.15423106	130.6778288	151.5292587	31.68490961	21.0073964	55.5496923
Zm00001d023451	6.752922069	9.009610318	0.971081458	12.08410578	6.568981667	0.985842483	1.049455132	5.355648722	3.156859556	2.112327307	4.001408837	1.13366719
Zm00001d043025	207.6523536	453.4837193	552.5453495	1060.811857	1143.00281	533.3407834	153.2204492	184.234316	259.9147701	232.3560038	522.1838533	258.4761193
Zm00001d024199	3.376461034	11.01174594	1.942162915	11.22095537	4.692129762	3.943369932	3.148365395	9.6401677	1.052286519	4.224654614	2.000704419	1.13366719
Zm00001d041787	94.54090896	16.01708501	70.88894642	176.9458346	174.5472271	140.9754751	14.69237184	32.13389233	37.88231467	40.13421884	72.02535907	70.28736577
Zm00001d032265	79.34683431	129.1377479	258.3076678	370.2915271	665.3440003	297.7244299	44.07711553	116.7531421	141.0063935	91.88623786	253.089109	148.5104019
Zm00001d049938	38.8293019	47.05018722	38.84325831	119.114757	47.85972357	142.94716	41.97820527	57.8410062	75.76462934	39.07805518	26.00915744	49.88135635
Zm00001d045048	0	123.131341	146.6333001	0	0.938425952	47.32043919	28.33528856	125.3221801	58.92804504	3.168490961	0	14.73767347
Zm00001d021094	10.1293831	16.01708501	17.47946624	42.29437022	44.10601976	17.7451647	18.89019237	20.35146514	18.94115733	11.61780019	20.00704419	6.802003139
Zm00001d006720	18.57053569	15.0160172	14.56622187	12.08410578	26.27592667	31.54695946	18.89019237	16.06694617	7.36600563	2.112327307	8.002817674	15.87134066
Zm00001d053659	0	2.002135626	1.942162915	18.98930908	24.39907476	31.54695946	2.098910263	0	4.209146074	4.224654614	10.00352209	13.60400628
Zm00001d006253	0	0	0	0	2.815277857	2.957527449	0	0	0	0	1.000352209	1.13366719
Zm00001d007789	937.8120523	480.5125503	1026.433101	2718.06065	1997.908853	761.070397	330.5783665	263.4979171	508.2543885	570.3283729	930.3275546	531.6899121
Zm00001d024394	7.597037328	4.004271252	1.942162915	10.35780495	14.07638929	3.943369932	4.197820527	2.142259489	1.052286519	7.393145575	2.000704419	1.13366719
Zm00001d028649	321.6079135	408.4356677	638.0005177	1501.881718	1499.604672	1014.431915	208.8415712	290.2761607	381.9800062	343.2531874	596.2099167	552.0959215
Zm00001d027500	6.752922069	48.05125503	7.768651662	17.26300825	43.16759381	81.8249261	17.84073724	48.2008385	56.823472	4.224654614	0	48.74768916
Zm00001d020008	25.32345776	40.04271252	30.10352519	117.3884561	107.9189845	229.7012986	9.445096185	25.70711387	13.67972474	46.47120076	48.01690605	74.82203453
Zm00001d028538	13.50584414	13.01388157	4.855407289	25.03136197	10.32268548	15.77347973	6.29673079	5.355648722	4.209146074	11.61780019	4.001408837	3.40100157
Zm00001d030023	11.81761362	16.01708501	9.710814577	23.30506114	38.47546405	14.78763725	2.098910263	4.284518978	7.36600563	11.61780019	10.00352209	6.802003139
Zm00001d017189	16.03818991	10.01067813	10.68189604	23.30506114	15.01481524	15.77347973	16.79128211	7.497908211	11.5751517	9.505472882	5.001761046	5.668335949
Zm00001d020793	12.66172888	150.160172	68.9467835	35.38916692	82.58148381	70.98065878	108.0938786	157.4560724	235.7121802	8.449309229	9.003169884	53.28235792
Zm00001d034976	3.376461034	15.0160172	2.913244373	9.49465454	8.445833572	23.66021959	9.445096185	16.06694617	4.209146074	1.056163654	1.000352209	13.60400628
Zm00001d033320	94.54090896	64.06834004	134.9803226	342.6707139	359.4171398	261.248258	45.12657066	56.76987645	97.86264623	53.86434633	166.0584667	139.4410644
Zm00001d049239	5634.469351	3763.013909	5767.252778	22578.2885	11379.3531	9100.311962	2502.950489	3452.251166	5667.615189	5600.835855	5747.023442	4722.857513
Zm00001d011607	13.50584414	28.02989877	52.43839872	107.8938016	138.887041	58.1647065	6.29673079	28.9205031	18.94115733	16.89861846	74.02606349	22.6733438
Zm00001d005459	498.8721178	585.6246707	483.598566	452.2908163	668.1592781	559.9585304	283.3528856	260.2845279	295.6925117	167.9300209	163.0574101	297.0208037
Zm00001d018700	248.169886	46.0491194	144.6911372	548.9636625	348.1560283	191.2534417	7.346185922	25.70711387	38.93460119	152.0875661	200.0704419	54.41602511
Zm00001d030530	0.844115259	3.003203439	5.826488746	0	11.26111143	2.957527449	1.049455132	0	0	3.168490961	1.000352209	1.13366719
Zm00001d010722	0	0	0	2.589451238	5.630555714	2.957527449	0	0	0	0	3.001056628	1.13366719
Zm00001d032601	0	0	0	2.589451238	9.384259524	0	0	0	0	0	0	4.53466876
Zm00001d048703	594.2571421	2128.270171	2000.427803	3132.372848	3007.655177	4972.589485	1524.858306	2885.623531	2731.735802	700.2365023	657.2314015	2804.692628
Zm00001d002872	0.844115259	9.009610318	2.913244373	8.631504127	4.692129762	12.81595228	1.049455132	6.426778466	1.052286519	2.112327307	1.000352209	6.802003139
Zm00001d031656	12.66172888	18.01922064	7.768651662	5.178902476	14.07638929	17.7451647	25.18692316	2.142259489	16.8365843	5.280818268	4.001408837	4.53466876
Zm00001d012900	202.5876621	210.2242407	351.5314877	800.1404326	936.5491005	778.8155616	82.9069554	131.7489586	209.4050172	208.0642398	417.1468713	317.4268132
Zm00001d052564	56.55572233	35.03737346	91.28165703	26.75766279	91.96574334	47.32043919	26.23637829	21.42259489	14.73201126	30.62874595	19.00669198	12.47033909
Zm00001d004895	19.41465095	27.02883095	32.04568811	45.74697187	45.98287167	39.43369932	2.098910263	14.99581642	4.209146074	14.78629115	25.00880523	9.069337519
Zm00001d047775	0	4.004271252	0	2.589451238	0	2.957527449	0	4.284518978	0	1.056163654	1.000352209	0
[truncated: 26,136 more rows]
