# Supplementary material for: ZmLSD1 Enhances Salt Tolerance by Regulating the Expression of ZmWRKY29 in Maize
Source: Plants (Basel). 2024 Oct 17;13(20):2904. doi: 10.3390/plants13202904 (PMC11510971; doi:10.3390/plants13202904)
Supplement: Supplementary file 1 [file plants-13-02904-s001.zip › Table S2.csv]

Name	Sequence
ZmLSD1(OE)-Bar-F	CCATCGTCAACCACTACATCGAGACA
ZmLSD1(OE)-Bar-R	CTTCAGCAGGTGGGTGTAGAGCGT
ZmLSD1-F(GFP)	TGGAGAGGACAATTGGAGCTCATGCATTTGGCTCTTCGGTTA
ZmLSD1-R(GFP)	GTCGACGGTATCGATAAGCTTCTCTTTCCCAGCTGTGACTCCA
ZmLSD1-F(OE)	CAAGGATGATGATGATAAACATTTGGCTCTTCGGTTAATGGTA
ZmLSD1-R(OE)	GTTTGAACGATCGGGGAAATTCGAGCTCTCACTCTTTCCCAGCTGTGACTCC
ZmActin2 qF	GCCATCCATGATCGGTATGG
ZmActin2 qR	GTCGCACTTCATGATGGAGTTG
ZmWRKY29-F	CGCCTTTTCCGAGGGCTTA
ZmWRKY29-R	GTGCTCGAACGAGTACGTGA
ZmWRKY29-P1-F	TGACCCAGGCCAGGATATCA
ZmWRKY29-P1-R	AAACGTTGACAGCTGCACAC
ZmWRKY29-P2-F	GTGGGATGGATGGGGATCTG
ZmWRKY29-P2-R	CGACGTCTCCCCAACTATCG
ZmWRKY29-P3-F	CTGGCTGTCTCTCCTCTCCT
ZmWRKY29-P3-R	GCCTGATCCGAATCCGATGT
