# Supplementary material for: ZmLSD1 Enhances Salt Tolerance by Regulating the Expression of ZmWRKY29 in Maize
Source: Plants (Basel). 2024 Oct 17;13(20):2904. doi: 10.3390/plants13202904 (PMC11510971; doi:10.3390/plants13202904)
Supplement: Supplementary file 1 [file plants-13-02904-s001.zip › Table S3.csv]

Row.names	Control-WT	Control-OE1	Salt-WT	Salt-OE1
Zm00001d022256	15.48604789	49.32289281	3.86717087	0
Zm00001d042749	11.39436457	81.18921912	0.701524346	10.35179801
Zm00001d034129	25.46549922	119.8195679	2.817715738	16.44278792
Zm00001d042244	254.9323778	1330.444704	61.66973844	213.4294809
Zm00001d008449	127.8895484	725.4551767	51.53564738	133.1372873
Zm00001d009999	40.01451231	206.2603291	10.2524877	38.26213767
Zm00001d048333	107.2431547	342.71517	16.94176779	63.73164343
Zm00001d010870	51.58071215	296.5337768	14.379036	57.44389568
Zm00001d010287	41.77717057	448.1471408	5.274613045	92.14882952
Zm00001d048644	205.9033728	1089.705011	76.91549434	229.1835347
Zm00001d053424	57.02372691	205.4316302	16.23835586	43.456841
Zm00001d032618	185.638714	859.6997405	85.09924055	185.9887431
Zm00001d003023	263.0483375	1100.665436	105.4496623	259.9803979
Zm00001d011628	46.2973753	189.1295429	19.70796564	46.89265227
Zm00001d044272	162.9369977	520.4818655	33.4555456	130.2306304
Zm00001d003019	61.36934263	196.5849177	19.72085329	49.36597239
Zm00001d003021	205.8314637	742.8616712	86.16093235	187.1147786
Zm00001d043665	143.4736383	644.0261965	69.17236564	165.0768006
Zm00001d031381	215.3923891	695.4065704	71.9853624	188.3566166
Zm00001d028988	7.973034473	46.45003069	1.064848669	12.70492077
Zm00001d044639	42.58041096	206.6047554	10.60324987	56.8895971
Zm00001d004079	53.2189796	142.3371851	14.79260893	39.69037762
Zm00001d006351	109.3781775	271.3205973	24.69150307	77.95713286
Zm00001d000196	48.81993236	196.0492198	24.33257223	56.54800982
Zm00001d032691	24.47950667	66.92945648	4.90751354	19.49209873
Zm00001d028303	521.4439779	1360.511762	198.3513554	401.5371358
Zm00001d012899	144.1929208	366.0876899	52.14012421	114.3246289
Zm00001d025043	476.9822698	1538.80253	191.5508411	486.8414396
Zm00001d029847	95.99765986	398.1953486	29.64269133	126.2851444
Zm00001d009939	168.6942742	410.4456709	47.92095456	130.484618
Zm00001d007843	116.7152906	710.6907	45.50298031	230.2472929
Zm00001d037935	31.00358125	109.7086859	9.175402377	35.67585117
Zm00001d045972	672.6199019	1603.768271	206.0716101	522.1330544
Zm00001d016607	31.86216573	81.07165822	6.679549327	26.64030643
Zm00001d002168	139.8349552	363.2669616	47.14998021	120.9292205
Zm00001d003209	1598.444818	4482.912008	720.7303318	1520.408101
Zm00001d031449	442.5682186	1097.039559	106.439789	372.7421275
Zm00001d043569	303.4639935	813.1852898	107.3880633	287.5132567
Zm00001d020961	182.0530681	1382.523186	32.47801369	493.7119134
Zm00001d042553	255.5937884	790.431244	124.2856377	285.1981363
Zm00001d011157	77.76037157	195.6644738	26.48238208	71.18942734
Zm00001d018700	146.3033809	362.7910442	23.99596699	135.5246777
Zm00001d012900	254.7811302	838.5016982	141.3536437	314.2126414
Zm00001d012482	122.1663456	342.1052524	58.17061088	133.9093085
Zm00001d040777	326.6355338	756.76923	135.7910466	300.6403196
Zm00001d025360	242.0895994	525.8919001	89.21316133	217.029245
Zm00001d027353	245.9817588	852.9787195	129.9891845	352.3612998
Zm00001d020702	131.6128614	392.9331819	61.89644121	164.9287346
Zm00001d042948	322.4721246	888.0196369	172.0310149	373.2772144
Zm00001d018699	240.9202203	640.3263243	137.5639935	273.2351555
Zm00001d052478	50.41586355	123.2663249	23.95385437	52.58682273
Zm00001d029258	508.1212711	1496.967693	224.4085165	645.5773679
Zm00001d013619	111.8401133	289.9677952	37.64301707	128.1273897
Zm00001d044065	40.38625661	106.0257921	15.13676453	46.9202685
Zm00001d016396	628.2303153	1424.544367	315.0799884	641.8916828
Zm00001d002051	703.1383334	1768.10842	394.9197449	797.2795695
Zm00001d048680	3286.95809	1498.711231	1861.301479	684.8808231
Zm00001d039302	154.7059563	375.0383794	67.46681616	171.8753886
Zm00001d043795	85.09155428	233.5392357	42.24246667	109.5938924
Zm00001d003064	105.6397183	226.470012	48.83906004	108.7565797
Zm00001d039375	34.2777475	75.38863875	14.4066662	36.92219539
Zm00001d026664	417.7338152	95.12174438	170.090594	46.93265883
Zm00001d041772	519.4333459	1123.856569	263.6350079	568.3398673
Zm00001d048602	31.11119096	120.1263918	12.64279907	61.27347535
Zm00001d030942	45.46543158	155.4170103	8.447809935	81.41500002
Zm00001d046746	582.9897431	1254.662305	309.3148675	660.7460549
Zm00001d034417	191.2882358	450.8706247	103.9734538	242.9352427
Zm00001d036715	415.2875985	1036.75094	182.3333604	562.4778693
Zm00001d028454	72.30799577	180.0948064	36.27134106	98.26354566
Zm00001d013003	86.39287073	177.1152344	202.9497988	436.0703521
Zm00001d028287	55.96775686	25.12535028	179.4446325	75.2860752
Zm00001d009687	1155.541008	427.0298201	583.0752374	1457.825162
Zm00001d013206	142.9218826	39.25043179	40.6698632	175.8587724
Zm00001d039378	70.59159699	23.83409973	273.2423404	108.6778071
Zm00001d015578	51.61447176	3.45260165	298.8403633	119.6523573
